# Supplementary material for: Perillaldehyde synergizes with ferroptosis inducers to promote ferroptotic cell death in gastric cancer
Source: Front Cell Dev Biol. 2025 Jun 3;13:1598520. doi: 10.3389/fcell.2025.1598520 (PMC12170665; doi:10.3389/fcell.2025.1598520)
Supplement: Supplementary file 3 [file Table1.xlsx]

## Sheet: Sheet1
AccID	log2FC	Pvalue	FDR	PAH_1	PAH_2	PAH_3	Control_1	Control_2	Control_3	EnsemblID	GeneID	chromosome	start	end	strand	Biological_Process	Molecular_Function	Cellular_Component	KO	Pathway	PathwayName	Description
5S_rRNA	-0.320341	0.860523	1	0	5	0	2	2	3	ENSG00000201285	NA	X	148008100	148008215	-	NA	NA	NA	NA	NA	NA	NA
5S_rRNA	-0.320341	0.860523	1	0	5	0	2	2	3	ENSG00000212595	NA	X	151026295	151026406	-	NA	NA	NA	NA	NA	NA	NA
5S_rRNA	-0.320341	0.860523	1	0	5	0	2	2	3	ENSG00000252830	NA	1	143439605	143439714	+	NA	NA	NA	NA	NA	NA	NA
5S_rRNA	-0.320341	0.860523	1	0	5	0	2	2	3	ENSG00000274059	NA	1	207708898	207708981	-	NA	NA	NA	NA	NA	NA	NA
5S_rRNA	-0.320341	0.860523	1	0	5	0	2	2	3	ENSG00000274097	NA	11	102057854	102057960	+	NA	NA	NA	NA	NA	NA	NA
5S_rRNA	-0.320341	0.860523	1	0	5	0	2	2	3	ENSG00000274408	NA	1	146539541	146539663	-	NA	NA	NA	NA	NA	NA	NA
5S_rRNA	-0.320341	0.860523	1	0	5	0	2	2	3	ENSG00000274663	NA	17	38144201	38144287	-	NA	NA	NA	NA	NA	NA	NA
5S_rRNA	-0.320341	0.860523	1	0	5	0	2	2	3	ENSG00000274759	NA	4	67439992	67440118	+	NA	NA	NA	NA	NA	NA	NA
5S_rRNA	-0.320341	0.860523	1	0	5	0	2	2	3	ENSG00000275305	NA	20	30816156	30816274	-	NA	NA	NA	NA	NA	NA	NA
5S_rRNA	-0.320341	0.860523	1	0	5	0	2	2	3	ENSG00000276442	NA	1	144265217	144265326	+	NA	NA	NA	NA	NA	NA	NA
5S_rRNA	-0.320341	0.860523	1	0	5	0	2	2	3	ENSG00000276861	NA	2	89600571	89600680	+	NA	NA	NA	NA	NA	NA	NA
5S_rRNA	-0.320341	0.860523	1	0	5	0	2	2	3	ENSG00000277049	NA	9	41237440	41237557	-	NA	NA	NA	NA	NA	NA	NA
5S_rRNA	-0.320341	0.860523	1	0	5	0	2	2	3	ENSG00000277411	NA	6	15522195	15522300	-	NA	NA	NA	NA	NA	NA	NA
5S_rRNA	-0.320341	0.860523	1	0	5	0	2	2	3	ENSG00000277418	NA	8	48316669	48316770	+	NA	NA	NA	NA	NA	NA	NA
5S_rRNA	-0.320341	0.860523	1	0	5	0	2	2	3	ENSG00000277488	NA	17	37940704	37940790	-	NA	NA	NA	NA	NA	NA	NA
5S_rRNA	-0.320341	0.860523	1	0	5	0	2	2	3	ENSG00000278457	NA	KI270442.1	380608	380726	+	NA	NA	NA	NA	NA	NA	NA
5S_rRNA	-0.320341	0.860523	1	0	5	0	2	2	3	ENSG00000283433	NA	20	29874059	29874177	+	NA	NA	NA	NA	NA	NA	NA
5S_rRNA	-0.320341	0.860523	1	0	5	0	2	2	3	ENSG00000284736	NA	11	74198748	74198854	-	NA	NA	NA	NA	NA	NA	NA
5_8S_rRNA	-1.96506	0.0444168	1	3	2	3	13	20	5	ENSG00000275877	NA	20	30484925	30485076	-	NA	NA	NA	NA	NA	NA	NA
5_8S_rRNA	-1.96506	0.0444168	1	3	2	3	13	20	5	ENSG00000276871	NA	22	11249809	11249959	-	NA	NA	NA	NA	NA	NA	NA
5_8S_rRNA	-1.96506	0.0444168	1	3	2	3	13	20	5	ENSG00000278294	NA	KI270442.1	217250	217401	-	NA	NA	NA	NA	NA	NA	NA
5_8S_rRNA	-1.96506	0.0444168	1	3	2	3	13	20	5	ENSG00000283274	NA	14	16057472	16057622	+	NA	NA	NA	NA	NA	NA	NA
5_8S_rRNA	-1.96506	0.0444168	1	3	2	3	13	20	5	ENSG00000283291	NA	20	29741510	29741661	-	NA	NA	NA	NA	NA	NA	NA
5_8S_rRNA	-1.96506	0.0444168	1	3	2	3	13	20	5	ENSG00000283568	NA	20	29297095	29297246	-	NA	NA	NA	NA	NA	NA	NA
7SK	-0.367725	0.852513	1	2	0	2	0	2	4	ENSG00000202198	125050	6	52995620	52995950	+	NA	NA	NA	NA	NA	NA	NA
7SK	-0.367725	0.852513	1	2	0	2	0	2	4	ENSG00000271394	NA	17	35889558	35889804	+	NA	NA	NA	NA	NA	NA	NA
7SK	-0.367725	0.852513	1	2	0	2	0	2	4	ENSG00000273591	NA	1	149290513	149290762	+	NA	NA	NA	NA	NA	NA	NA
7SK	-0.367725	0.852513	1	2	0	2	0	2	4	ENSG00000274303	NA	11	120365666	120365963	+	NA	NA	NA	NA	NA	NA	NA
7SK	-0.367725	0.852513	1	2	0	2	0	2	4	ENSG00000275933	NA	1	120670127	120670376	+	NA	NA	NA	NA	NA	NA	NA
7SK	-0.367725	0.852513	1	2	0	2	0	2	4	ENSG00000276626	NA	3	124792319	124792562	-	NA	NA	NA	NA	NA	NA	NA
7SK	-0.367725	0.852513	1	2	0	2	0	2	4	ENSG00000277313	NA	1	120228046	120228295	-	NA	NA	NA	NA	NA	NA	NA
A2ML1	1.5409	0.37728	1	3	7	0	0	4	1	ENSG00000166535	144568	12	8822472	8887001	+	GO:0010951|negative regulation of endopeptidase activity;GO:0010466|negative regulation of peptidase activity;GO:0052548|regulation of endopeptidase activity;GO:0010951|negative regulation of endopeptidase activity;GO:0010951|negative regulation of endopeptidase activity;GO:0010466|negative regulation of peptidase activity;GO:0052548|regulation of endopeptidase activity	GO:0030414|peptidase inhibitor activity;GO:0030414|peptidase inhibitor activity;GO:0004866|endopeptidase inhibitor activity;GO:0004867|serine-type endopeptidase inhibitor activity;GO:0004866|endopeptidase inhibitor activity;GO:0030414|peptidase inhibitor activity;GO:0030414|peptidase inhibitor activity;GO:0004866|endopeptidase inhibitor activity;GO:0004867|serine-type endopeptidase inhibitor acti…	GO:0005615|extracellular space;GO:0005576|extracellular region;GO:0005615|extracellular space;GO:0070062|extracellular exosome;GO:0005615|extracellular space;GO:0005576|extracellular region;GO:0005615|extracellular space;GO:0005576|extracellular region;GO:0005615|extracellular space;GO:0070062|extracellular exosome;GO:0005576|extracellular region	NA	NA	NA	alpha-2-macroglobulin like 1
A2ML1-AS1	1.16968	0.774377	1	1	0	0	0	0	0	ENSG00000256661	NA	12	8776219	8830947	-	NA	NA	NA	NA	NA	NA	NA
A3GALT2	0.246101	0.936123	1	2	0	0	1	1	0	ENSG00000184389	127550	1	33306766	33321098	-	GO:0005975|carbohydrate metabolic process;GO:0030259|lipid glycosylation;GO:0006688|glycosphingolipid biosynthetic process;GO:0030259|lipid glycosylation	GO:0046872|metal ion binding;GO:0016740|transferase activity;GO:0016757|transferase activity, transferring glycosyl groups;GO:0016758|transferase activity, transferring hexosyl groups;GO:0016757|transferase activity, transferring glycosyl groups;GO:0047276|N-acetyllactosaminide 3-alpha-galactosyltransferase activity	GO:0016020|membrane;GO:0016021|integral component of membrane;GO:0005794|Golgi apparatus;GO:0005794|Golgi apparatus;GO:0032580|Golgi cisterna membrane;GO:0031982|vesicle;GO:0031982|vesicle	K20736|alpha-1,3-galactosyltransferase 2 [EC:2.4.1.87]	hsa00603|hsa01100	Glycosphingolipid biosynthesis - globo and isoglobo series|Metabolic pathways	alpha 1,3-galactosyltransferase 2
A4GALT	-1.80889	0.412405	1	0	2	0	0	2	6	ENSG00000128274	53947	22	42692121	42721298	-	GO:0006629|lipid metabolic process;GO:0006486|protein glycosylation;GO:0006688|glycosphingolipid biosynthetic process;GO:0007009|plasma membrane organization;GO:0006629|lipid metabolic process;GO:0006486|protein glycosylation;GO:0001576|globoside biosynthetic process;GO:0006688|glycosphingolipid biosynthetic process;GO:0007009|plasma membrane organization;GO:0006629|lipid metabolic process;GO:000…	GO:0016740|transferase activity;GO:0016757|transferase activity, transferring glycosyl groups;GO:0008378|galactosyltransferase activity;GO:0050512|lactosylceramide 4-alpha-galactosyltransferase activity;GO:0016740|transferase activity;GO:0016757|transferase activity, transferring glycosyl groups;GO:0008378|galactosyltransferase activity;GO:0015643|toxic substance binding;GO:0050512|lactosylcerami…	GO:0016020|membrane;GO:0016021|integral component of membrane;GO:0005794|Golgi apparatus;GO:0000139|Golgi membrane;GO:0030173|integral component of Golgi membrane;GO:0016020|membrane;GO:0016020|membrane;GO:0016021|integral component of membrane;GO:0005794|Golgi apparatus;GO:0000139|Golgi membrane;GO:0030173|integral component of Golgi membrane;GO:0016020|membrane;GO:0016020|membrane;GO:0016021|in…	K01988|lactosylceramide 4-alpha-galactosyltransferase [EC:2.4.1.228]	hsa00601|hsa00603|hsa01100	Glycosphingolipid biosynthesis - lacto and neolacto series|Glycosphingolipid biosynthesis - globo and isoglobo series|Metabolic pathways	alpha 1,4-galactosyltransferase (P blood group)
AAAS	-0.480669	0.00952441	0.0648111	753	706	792	1151	1589	918	ENSG00000094914	8086	12	53307456	53324864	-	GO:0051028|mRNA transport;GO:0015031|protein transport;GO:0006406|mRNA export from nucleus;GO:0016032|viral process;GO:0006913|nucleocytoplasmic transport;GO:0046822|regulation of nucleocytoplasmic transport;GO:0006913|nucleocytoplasmic transport;GO:0007612|learning;GO:0009566|fertilization;GO:0051028|mRNA transport;GO:0015031|protein transport;GO:0006406|mRNA export from nucleus;GO:0016032|viral…	GO:0003674|molecular_function;GO:0003674|molecular_function	GO:0005634|nucleus;GO:0005634|nucleus;GO:0016020|membrane;GO:0005813|centrosome;GO:0005829|cytosol;GO:0005654|nucleoplasm;GO:0031965|nuclear membrane;GO:0005643|nuclear pore;GO:0005643|nuclear pore;GO:0005643|nuclear pore;GO:0005635|nuclear envelope;GO:0005634|nucleus;GO:0005634|nucleus;GO:0016020|membrane;GO:0005813|centrosome;GO:0005829|cytosol;GO:0005654|nucleoplasm;GO:0031965|nuclear membrane…	K14320|aladin	hsa03013	RNA transport	aladin WD repeat nucleoporin
AACS	-0.118596	0.497982	0.73005	1098	944	1068	1191	1720	1033	ENSG00000081760	65985	12	125065379	125143333	+	GO:0006629|lipid metabolic process;GO:0006631|fatty acid metabolic process;GO:0001889|liver development;GO:0007584|response to nutrient;GO:0010243|response to organonitrogen compound;GO:0014070|response to organic cyclic compound;GO:0014074|response to purine-containing compound;GO:0032024|positive regulation of insulin secretion;GO:0034201|response to oleic acid;GO:0042493|response to drug;GO:00…	GO:0000166|nucleotide binding;GO:0005524|ATP binding;GO:0003824|catalytic activity;GO:0016874|ligase activity;GO:0005515|protein binding;GO:0030729|acetoacetate-CoA ligase activity;GO:0047760|butyrate-CoA ligase activity;GO:0030729|acetoacetate-CoA ligase activity;GO:0000166|nucleotide binding;GO:0005524|ATP binding;GO:0003824|catalytic activity;GO:0016874|ligase activity;GO:0005515|protein bindi…	GO:0005737|cytoplasm;GO:0005829|cytosol;GO:0005829|cytosol;GO:0005737|cytoplasm;GO:0005829|cytosol;GO:0005829|cytosol;GO:0005737|cytoplasm;GO:0005829|cytosol;GO:0005829|cytosol;GO:0005737|cytoplasm;GO:0005829|cytosol;GO:0005829|cytosol;GO:0005737|cytoplasm;GO:0005829|cytosol;GO:0005829|cytosol;GO:0005737|cytoplasm;GO:0005829|cytosol;GO:0005829|cytosol;GO:0005737|cytoplasm;GO:0005829|cytosol;GO:00…	K01907|acetoacetyl-CoA synthetase [EC:6.2.1.16]	hsa00280|hsa00650	Valine, leucine and isoleucine degradation|Butanoate metabolism	acetoacetyl-CoA synthetase
AACSP1	-0.54134	0.551778	1	1	10	10	4	31	8	ENSG00000250420	729522	5	178764861	178818435	-	NA	NA	NA	NA	NA	NA	NA
AADAC	-0.257874	0.829504	1	1	6	3	3	8	4	ENSG00000114771	13	3	151814037	151828488	+	GO:0006805|xenobiotic metabolic process;GO:0010898|positive regulation of triglyceride catabolic process;GO:0010898|positive regulation of triglyceride catabolic process;GO:0010898|positive regulation of triglyceride catabolic process	GO:0016787|hydrolase activity;GO:0052689|carboxylic ester hydrolase activity;GO:0004806|triglyceride lipase activity;GO:0004806|triglyceride lipase activity;GO:0019213|deacetylase activity;GO:0003824|catalytic activity;GO:0004806|triglyceride lipase activity;GO:0016298|lipase activity;GO:0017171|serine hydrolase activity;GO:0017171|serine hydrolase activity;GO:0017171|serine hydrolase activity;GO…	GO:0016020|membrane;GO:0016021|integral component of membrane;GO:0005783|endoplasmic reticulum;GO:0005789|endoplasmic reticulum membrane;GO:0005789|endoplasmic reticulum membrane;GO:0031090|organelle membrane;GO:0043231|intracellular membrane-bounded organelle;GO:0005789|endoplasmic reticulum membrane;GO:0005789|endoplasmic reticulum membrane;GO:0016020|membrane;GO:0016021|integral component of m…	K13616|arylacetamide deacetylase [EC:3.1.1.3]	NA	NA	arylacetamide deacetylase
AADAT	0.482477	0.0272582	0.133438	210	227	274	125	344	169	ENSG00000109576	51166	4	170060222	170091699	-	GO:0009058|biosynthetic process;GO:0097052|L-kynurenine metabolic process;GO:0006554|lysine catabolic process;GO:0006569|tryptophan catabolic process;GO:0070189|kynurenine metabolic process;GO:0006103|2-oxoglutarate metabolic process;GO:0006536|glutamate metabolic process;GO:0033512|L-lysine catabolic process to acetyl-CoA via saccharopine;GO:0009058|biosynthetic process;GO:0097052|L-kynurenine m…	GO:0016740|transferase activity;GO:0003824|catalytic activity;GO:0042803|protein homodimerization activity;GO:0008483|transaminase activity;GO:0030170|pyridoxal phosphate binding;GO:0016212|kynurenine-oxoglutarate transaminase activity;GO:0016212|kynurenine-oxoglutarate transaminase activity;GO:0016212|kynurenine-oxoglutarate transaminase activity;GO:0047536|2-aminoadipate transaminase activity;G…	GO:0005739|mitochondrion;GO:0005759|mitochondrial matrix;GO:0005739|mitochondrion;GO:0005759|mitochondrial matrix;GO:0005739|mitochondrion;GO:0005759|mitochondrial matrix;GO:0005739|mitochondrion;GO:0005759|mitochondrial matrix	K00825|kynurenine/2-aminoadipate aminotransferase [EC:2.6.1.7 2.6.1.39]	hsa00310|hsa00380|hsa01100|hsa01210	Lysine degradation|Tryptophan metabolism|Metabolic pathways|2-Oxocarboxylic acid metabolism	aminoadipate aminotransferase
AAGAB	0.210375	0.20881	0.462571	1307	1095	976	751	1790	1047	ENSG00000103591	79719	15	67201033	67255195	-	GO:0015031|protein transport;GO:0015031|protein transport;GO:0015031|protein transport	GO:0005515|protein binding;GO:0005515|protein binding;GO:0005515|protein binding	GO:0005737|cytoplasm;GO:0016607|nuclear speck;GO:0005829|cytosol;GO:0005829|cytosol;GO:0005737|cytoplasm;GO:0005737|cytoplasm;GO:0016607|nuclear speck;GO:0005829|cytosol;GO:0005829|cytosol;GO:0005737|cytoplasm;GO:0005737|cytoplasm;GO:0016607|nuclear speck;GO:0005829|cytosol;GO:0005829|cytosol;GO:0005737|cytoplasm	NA	NA	NA	alpha and gamma adaptin binding protein
AAK1	0.251252	0.108609	0.31883	1111	1019	1134	897	1496	866	ENSG00000115977	22848	2	69457997	69674349	-	GO:0006468|protein phosphorylation;GO:0006468|protein phosphorylation;GO:0016310|phosphorylation;GO:0006468|protein phosphorylation;GO:0006897|endocytosis;GO:0050821|protein stabilization;GO:0030100|regulation of endocytosis;GO:0061024|membrane organization;GO:0006468|protein phosphorylation;GO:0046777|protein autophosphorylation;GO:0045747|positive regulation of Notch signaling pathway;GO:003288…	GO:0004672|protein kinase activity;GO:0005524|ATP binding;GO:0000166|nucleotide binding;GO:0004672|protein kinase activity;GO:0004674|protein serine/threonine kinase activity;GO:0004674|protein serine/threonine kinase activity;GO:0005524|ATP binding;GO:0016740|transferase activity;GO:0016301|kinase activity;GO:0005515|protein binding;GO:0004674|protein serine/threonine kinase activity;GO:0004674|…	GO:0016020|membrane;GO:0005886|plasma membrane;GO:0005905|clathrin-coated pit;GO:0005634|nucleus;GO:0005829|cytosol;GO:0031252|cell leading edge;GO:0030136|clathrin-coated vesicle;GO:0019897|extrinsic component of plasma membrane;GO:0043195|terminal bouton;GO:0016020|membrane;GO:0005886|plasma membrane;GO:0005905|clathrin-coated pit;GO:0005634|nucleus;GO:0005829|cytosol;GO:0031252|cell leading ed…	K08853|AP2-associated kinase [EC:2.7.11.1]	NA	NA	AP2 associated kinase 1
AAMDC	0.322124	0.585712	0.79231	19	14	17	12	25	12	ENSG00000087884	28971	11	77821109	77918432	+	GO:0043066|negative regulation of apoptotic process;GO:0045944|positive regulation of transcription by RNA polymerase II;GO:0045600|positive regulation of fat cell differentiation;GO:0043066|negative regulation of apoptotic process;GO:0045944|positive regulation of transcription by RNA polymerase II;GO:0045600|positive regulation of fat cell differentiation;GO:0043066|negative regulation of apopt…	GO:0005515|protein binding;GO:0005515|protein binding;GO:0005515|protein binding	GO:0005737|cytoplasm;GO:0005737|cytoplasm;GO:0005737|cytoplasm;GO:0005737|cytoplasm;GO:0005737|cytoplasm;GO:0005737|cytoplasm	NA	NA	NA	adipogenesis associated Mth938 domain containing
AAMP	-0.386829	0.0361409	0.159274	3043	2987	2654	4185	6413	2921	ENSG00000127837	14	2	218264123	218270257	-	GO:0007275|multicellular organism development;GO:0030154|cell differentiation;GO:0001525|angiogenesis;GO:0001525|angiogenesis;GO:0042273|ribosomal large subunit biogenesis;GO:0010595|positive regulation of endothelial cell migration;GO:0014909|smooth muscle cell migration	GO:0051082|unfolded protein binding;GO:0008201|heparin binding;GO:0005515|protein binding	GO:0005737|cytoplasm;GO:0016020|membrane;GO:0005829|cytosol;GO:0045171|intercellular bridge;GO:0005886|plasma membrane;GO:0015630|microtubule cytoskeleton;GO:0009986|cell surface;GO:0005829|cytosol;GO:0045171|intercellular bridge;GO:0015630|microtubule cytoskeleton;GO:0005829|cytosol;GO:0045171|intercellular bridge;GO:0015630|microtubule cytoskeleton;GO:0005829|cytosol;GO:0045171|intercellular br…	NA	NA	NA	angio associated migratory cell protein
AANAT	1.36388	0.344818	1	1	2	11	0	4	3	ENSG00000129673	15	17	76453351	76470117	+	GO:0007623|circadian rhythm;GO:0007623|circadian rhythm;GO:0048511|rhythmic process;GO:0071320|cellular response to cAMP;GO:0009416|response to light stimulus;GO:0046219|indolalkylamine biosynthetic process;GO:0007623|circadian rhythm;GO:0006474|N-terminal protein amino acid acetylation;GO:0030187|melatonin biosynthetic process;GO:0030187|melatonin biosynthetic process;GO:0030187|melatonin biosyn…	GO:0016740|transferase activity;GO:0016746|transferase activity, transferring acyl groups;GO:0005515|protein binding;GO:0004059|aralkylamine N-acetyltransferase activity;GO:0004059|aralkylamine N-acetyltransferase activity;GO:0004059|aralkylamine N-acetyltransferase activity;GO:0004059|aralkylamine N-acetyltransferase activity;GO:0004059|aralkylamine N-acetyltransferase activity;GO:0004060|arylam…	GO:0005737|cytoplasm;GO:0005829|cytosol;GO:0048471|perinuclear region of cytoplasm;GO:0005737|cytoplasm;GO:0005829|cytosol;GO:0005737|cytoplasm;GO:0005829|cytosol;GO:0048471|perinuclear region of cytoplasm;GO:0005737|cytoplasm;GO:0005829|cytosol	K00669|arylalkylamine N-acetyltransferase [EC:2.3.1.87]	hsa00380|hsa01100	Tryptophan metabolism|Metabolic pathways	aralkylamine N-acetyltransferase
AAR2	-0.295848	0.0917141	0.287442	1140	1017	959	1295	2333	1020	ENSG00000131043	25980	20	36236459	36270918	+	GO:0006397|mRNA processing;GO:0008380|RNA splicing;GO:0000244|spliceosomal tri-snRNP complex assembly;GO:0006397|mRNA processing;GO:0008380|RNA splicing;GO:0000244|spliceosomal tri-snRNP complex assembly	NA	GO:0005681|spliceosomal complex;GO:0005681|spliceosomal complex	K13205|A1 cistron-splicing factor AAR2	NA	NA	AAR2 splicing factor homolog
AARS1	-0.129422	0.433698	0.681249	5685	4972	5258	5312	8178	6655	NA	NA	NA	NA	NA	NA	NA	NA	NA	NA	NA	NA	NA
AARS2	-0.142989	0.460947	0.704138	578	599	620	728	1112	520	ENSG00000124608	57505	6	44299654	44313326	-	GO:0006412|translation;GO:0043039|tRNA aminoacylation;GO:0006419|alanyl-tRNA aminoacylation;GO:0006400|tRNA modification;GO:0006419|alanyl-tRNA aminoacylation;GO:0033108|mitochondrial respiratory chain complex assembly;GO:0070143|mitochondrial alanyl-tRNA aminoacylation;GO:0070143|mitochondrial alanyl-tRNA aminoacylation	GO:0003676|nucleic acid binding;GO:0003723|RNA binding;GO:0046872|metal ion binding;GO:0000166|nucleotide binding;GO:0005524|ATP binding;GO:0008270|zinc ion binding;GO:0016874|ligase activity;GO:0004812|aminoacyl-tRNA ligase activity;GO:0000049|tRNA binding;GO:0004813|alanine-tRNA ligase activity;GO:0005524|ATP binding;GO:0000049|tRNA binding;GO:0016597|amino acid binding;GO:0004813|alanine-tRNA …	GO:0005737|cytoplasm;GO:0005739|mitochondrion;GO:0005739|mitochondrion	K01872|alanyl-tRNA synthetase [EC:6.1.1.7]	hsa00970	Aminoacyl-tRNA biosynthesis	alanyl-tRNA synthetase 2, mitochondrial
AARSD1	0.77988	0.142914	0.373577	15	39	55	11	48	23	ENSG00000266967	80755	17	42950526	42964498	-	GO:0008150|biological_process;GO:0006412|translation;GO:0106074|aminoacyl-tRNA metabolism involved in translational fidelity;GO:0043039|tRNA aminoacylation;GO:0006419|alanyl-tRNA aminoacylation;GO:0006450|regulation of translational fidelity;GO:0043039|tRNA aminoacylation	GO:0003674|molecular_function;GO:0003676|nucleic acid binding;GO:0046872|metal ion binding;GO:0005524|ATP binding;GO:0000166|nucleotide binding;GO:0004812|aminoacyl-tRNA ligase activity;GO:0004813|alanine-tRNA ligase activity;GO:0002196|Ser-tRNA(Ala) hydrolase activity;GO:0000166|nucleotide binding;GO:0005524|ATP binding;GO:0000166|nucleotide binding;GO:0004812|aminoacyl-tRNA ligase activity	GO:0005634|nucleus;GO:0005737|cytoplasm	K07050|misacylated tRNA(Ala) deacylase [EC:3.1.1.-]	NA	NA	alanyl-tRNA synthetase domain containing 1
AARSD1P1	-2.22759	0.21648	1	1	0	1	2	7	3	NA	NA	NA	NA	NA	NA	NA	NA	NA	NA	NA	NA	NA
AASDH	0.325583	0.14048	0.370031	226	189	217	141	259	197	ENSG00000157426	132949	4	56338287	56387508	-	GO:0006629|lipid metabolic process;GO:0006631|fatty acid metabolic process;GO:0006631|fatty acid metabolic process;GO:0006629|lipid metabolic process;GO:0006631|fatty acid metabolic process;GO:0006631|fatty acid metabolic process;GO:0019482|beta-alanine metabolic process;GO:0043041|amino acid activation for nonribosomal peptide biosynthetic process;GO:0006629|lipid metabolic process;GO:0006631|fa…	GO:0000166|nucleotide binding;GO:0005524|ATP binding;GO:0003824|catalytic activity;GO:0016874|ligase activity;GO:0016878|acid-thiol ligase activity;GO:0000166|nucleotide binding;GO:0005524|ATP binding;GO:0003824|catalytic activity;GO:0016874|ligase activity;GO:0016878|acid-thiol ligase activity;GO:0003824|catalytic activity;GO:0000166|nucleotide binding;GO:0005524|ATP binding;GO:0003824|catalytic…	NA	K00142|acyl-CoA synthetase [EC:6.2.1.-]	NA	NA	aminoadipate-semialdehyde dehydrogenase
AASDHPPT	0.169242	0.318006	0.579723	707	604	616	433	1021	639	ENSG00000149313	60496	11	106075501	106098710	+	GO:0006633|fatty acid biosynthetic process;GO:0006633|fatty acid biosynthetic process;GO:0015939|pantothenate metabolic process;GO:0019878|lysine biosynthetic process via aminoadipic acid;GO:0015939|pantothenate metabolic process;GO:0019878|lysine biosynthetic process via aminoadipic acid	GO:0000287|magnesium ion binding;GO:0008897|holo-[acyl-carrier-protein] synthase activity;GO:0000287|magnesium ion binding;GO:0008897|holo-[acyl-carrier-protein] synthase activity;GO:0046872|metal ion binding;GO:0016740|transferase activity;GO:0000287|magnesium ion binding;GO:0005515|protein binding;GO:0000287|magnesium ion binding;GO:0008897|holo-[acyl-carrier-protein] synthase activity;GO:00088…	GO:0005737|cytoplasm;GO:0005829|cytosol;GO:0070062|extracellular exosome;GO:0005737|cytoplasm;GO:0005829|cytosol;GO:0070062|extracellular exosome	K06133|4'-phosphopantetheinyl transferase [EC:2.7.8.-]	hsa00770	Pantothenate and CoA biosynthesis	aminoadipate-semialdehyde dehydrogenase-phosphopantetheinyl transferase
AATBC	1.2192	0.166199	1	16	8	8	7	7	2	ENSG00000215458	284837	21	43805758	43812567	-	NA	NA	NA	NA	NA	NA	NA
AATF	0.216294	0.138292	0.366966	1770	1506	1488	1199	2475	1325	ENSG00000275700	26574	17	36948875	37056871	+	GO:0006974|cellular response to DNA damage stimulus;GO:0045944|positive regulation of transcription by RNA polymerase II;GO:0043066|negative regulation of apoptotic process;GO:2000378|negative regulation of reactive oxygen species metabolic process;GO:0007155|cell adhesion;GO:0007346|regulation of mitotic cell cycle;GO:0032929|negative regulation of superoxide anion generation;GO:0040016|embryoni…	GO:0003723|RNA binding;GO:0005515|protein binding;GO:0043522|leucine zipper domain binding;GO:0019901|protein kinase binding;GO:0043522|leucine zipper domain binding;GO:0048156|tau protein binding	GO:0005634|nucleus;GO:0005634|nucleus;GO:0005737|cytoplasm;GO:0005730|nucleolus;GO:0005730|nucleolus;GO:0005737|cytoplasm;GO:0005794|Golgi apparatus;GO:0005634|nucleus;GO:0005634|nucleus	K14782|protein AATF/BFR2	NA	NA	apoptosis antagonizing transcription factor
AATK	-0.58527	0.0149123	0.0878451	97	114	97	140	266	152	ENSG00000181409	9625	17	81117295	81166077	-	GO:0006468|protein phosphorylation;GO:0016310|phosphorylation;GO:0008150|biological_process;GO:0006468|protein phosphorylation;GO:0016310|phosphorylation;GO:0008150|biological_process;GO:0006468|protein phosphorylation	GO:0000166|nucleotide binding;GO:0004672|protein kinase activity;GO:0004674|protein serine/threonine kinase activity;GO:0005524|ATP binding;GO:0016740|transferase activity;GO:0016301|kinase activity;GO:0000166|nucleotide binding;GO:0004672|protein kinase activity;GO:0004674|protein serine/threonine kinase activity;GO:0005524|ATP binding;GO:0016740|transferase activity;GO:0016301|kinase activity;G…	GO:0005737|cytoplasm;GO:0016020|membrane;GO:0016021|integral component of membrane;GO:0048471|perinuclear region of cytoplasm;GO:0005575|cellular_component;GO:0005737|cytoplasm;GO:0016020|membrane;GO:0016021|integral component of membrane;GO:0048471|perinuclear region of cytoplasm;GO:0005575|cellular_component	K17480|lemur tyrosine kinase 1 [EC:2.7.10.1]	NA	NA	apoptosis associated tyrosine kinase
ABALON	-0.307537	0.834059	1	0	2	5	3	4	3	ENSG00000281376	103021294	20	31721507	31723409	+	NA	NA	NA	NA	NA	NA	NA
ABAT	-0.0183452	0.943984	0.978414	120	89	133	101	185	126	ENSG00000183044	18	16	8674565	8784575	+	GO:0009448|gamma-aminobutyric acid metabolic process;GO:0042135|neurotransmitter catabolic process;GO:0042135|neurotransmitter catabolic process;GO:0009450|gamma-aminobutyric acid catabolic process;GO:0009450|gamma-aminobutyric acid catabolic process;GO:0048148|behavioral response to cocaine;GO:0009448|gamma-aminobutyric acid metabolic process;GO:0042135|neurotransmitter catabolic process;GO:0042…	GO:0046872|metal ion binding;GO:0016740|transferase activity;GO:0003824|catalytic activity;GO:0042803|protein homodimerization activity;GO:0008483|transaminase activity;GO:0030170|pyridoxal phosphate binding;GO:0051536|iron-sulfur cluster binding;GO:0003867|4-aminobutyrate transaminase activity;GO:0030170|pyridoxal phosphate binding;GO:0030170|pyridoxal phosphate binding;GO:0003867|4-aminobutyrat…	GO:0005739|mitochondrion;GO:0005739|mitochondrion;GO:0005739|mitochondrion;GO:0005759|mitochondrial matrix;GO:0005739|mitochondrion;GO:0005759|mitochondrial matrix;GO:0032144|4-aminobutyrate transaminase complex;GO:0005739|mitochondrion;GO:0005739|mitochondrion;GO:0005739|mitochondrion;GO:0005759|mitochondrial matrix;GO:0005739|mitochondrion;GO:0005759|mitochondrial matrix;GO:0032144|4-aminobutyr…	K13524|4-aminobutyrate aminotransferase / (S)-3-amino-2-methylpropionate transaminase [EC:2.6.1.19 2.6.1.22]	hsa00250|hsa00280|hsa00410|hsa00640|hsa00650|hsa01100|hsa04727	Alanine, aspartate and glutamate metabolism|Valine, leucine and isoleucine degradation|beta-Alanine metabolism|Propanoate metabolism|Butanoate metabolism|Metabolic pathways|GABAergic synapse	4-aminobutyrate aminotransferase
ABBA01000935.2	-0.887004	0.685834	1	0	3	0	4	2	0	ENSG00000283544	NA	3	91374236	91513775	-	NA	NA	NA	NA	NA	NA	NA
ABBA01006766.2	2.05894	0.610159	1	2	0	0	0	0	0	ENSG00000265233	NA	17	22056587	22056755	-	NA	NA	NA	NA	NA	NA	NA
ABCA1	-0.752382	0.0919414	0.287788	24	24	24	31	52	57	ENSG00000165029	19	9	104781002	104928237	-	GO:0042632|cholesterol homeostasis;GO:0042632|cholesterol homeostasis;GO:0071404|cellular response to low-density lipoprotein particle stimulus;GO:0055085|transmembrane transport;GO:0006629|lipid metabolic process;GO:0008202|steroid metabolic process;GO:0008203|cholesterol metabolic process;GO:0098656|anion transmembrane transport;GO:0032489|regulation of Cdc42 protein signal transduction;GO:0034…	GO:0000166|nucleotide binding;GO:0005524|ATP binding;GO:0005515|protein binding;GO:0016887|ATPase activity;GO:0042626|ATPase activity, coupled to transmembrane movement of substances;GO:0042626|ATPase activity, coupled to transmembrane movement of substances;GO:0051117|ATPase binding;GO:0005102|signaling receptor binding;GO:0005524|ATP binding;GO:0015485|cholesterol binding;GO:0005543|phospholipi…	GO:0048471|perinuclear region of cytoplasm;GO:0016020|membrane;GO:0016021|integral component of membrane;GO:0005886|plasma membrane;GO:0043231|intracellular membrane-bounded organelle;GO:0005789|endoplasmic reticulum membrane;GO:0005886|plasma membrane;GO:0005887|integral component of plasma membrane;GO:0045121|membrane raft;GO:0005794|Golgi apparatus;GO:0005886|plasma membrane;GO:0005887|integra…	K05641|ATP-binding cassette, subfamily A (ABC1), member 1	hsa02010|hsa04975|hsa04979	ABC transporters|Fat digestion and absorption|Cholesterol metabolism	ATP binding cassette subfamily A member 1
ABCA10	0.960853	0.104152	0.311037	30	17	27	6	18	21	ENSG00000154263	10349	17	69147214	69244846	-	GO:0055085|transmembrane transport;GO:0055085|transmembrane transport;GO:0055085|transmembrane transport;GO:0006869|lipid transport;GO:0055085|transmembrane transport;GO:0006869|lipid transport;GO:0055085|transmembrane transport;GO:0055085|transmembrane transport;GO:0055085|transmembrane transport;GO:0006869|lipid transport;GO:0055085|transmembrane transport	GO:0042626|ATPase activity, coupled to transmembrane movement of substances;GO:0042626|ATPase activity, coupled to transmembrane movement of substances;GO:0000166|nucleotide binding;GO:0005524|ATP binding;GO:0016887|ATPase activity;GO:0042626|ATPase activity, coupled to transmembrane movement of substances;GO:0042626|ATPase activity, coupled to transmembrane movement of substances;GO:0000166|nucl…	GO:0016021|integral component of membrane;GO:0016021|integral component of membrane;GO:0016020|membrane;GO:0016021|integral component of membrane;GO:0043231|intracellular membrane-bounded organelle;GO:0016020|membrane;GO:0016021|integral component of membrane;GO:0043231|intracellular membrane-bounded organelle;GO:0016020|membrane;GO:0016021|integral component of membrane;GO:0016020|membrane;GO:00…	K05652|ATP-binding cassette, subfamily A (ABC1), member 10	hsa02010	ABC transporters	ATP binding cassette subfamily A member 10
ABCA11P	0.342712	0.533115	0.754952	19	38	27	8	62	21	ENSG00000251595	79963	4	425435	474129	-	NA	NA	NA	NA	NA	NA	NA
ABCA12	-0.959636	0.0165795	0.0949258	21	25	29	41	83	52	ENSG00000144452	26154	2	214931542	215138428	-	GO:0055085|transmembrane transport;GO:0006869|lipid transport;GO:0006869|lipid transport;GO:0055085|transmembrane transport;GO:0006869|lipid transport;GO:0006869|lipid transport;GO:0010875|positive regulation of cholesterol efflux;GO:0033700|phospholipid efflux;GO:0072659|protein localization to plasma membrane;GO:0072659|protein localization to plasma membrane;GO:0032940|secretion by cell;GO:001…	GO:0005215|transporter activity;GO:0000166|nucleotide binding;GO:0005524|ATP binding;GO:0005524|ATP binding;GO:0005515|protein binding;GO:0016887|ATPase activity;GO:0042626|ATPase activity, coupled to transmembrane movement of substances;GO:0042626|ATPase activity, coupled to transmembrane movement of substances;GO:0005102|signaling receptor binding;GO:0005319|lipid transporter activity;GO:003419…	GO:0005737|cytoplasm;GO:0016020|membrane;GO:0016021|integral component of membrane;GO:0016021|integral component of membrane;GO:0005886|plasma membrane;GO:0043231|intracellular membrane-bounded organelle;GO:0005886|plasma membrane;GO:0005829|cytosol;GO:0097209|epidermal lamellar body;GO:0005737|cytoplasm;GO:0016020|membrane;GO:0016021|integral component of membrane;GO:0016021|integral component o…	K05646|ATP-binding cassette, subfamily A (ABC1), member 12	hsa02010	ABC transporters	ATP binding cassette subfamily A member 12
ABCA13	0.61693	0.242631	0.501101	32	32	16	18	33	13	ENSG00000179869	154664	7	48171458	48647496	+	GO:0055085|transmembrane transport;GO:0043312|neutrophil degranulation;GO:0006869|lipid transport;GO:0055085|transmembrane transport;GO:0055085|transmembrane transport;GO:0055085|transmembrane transport;GO:0055085|transmembrane transport;GO:0055085|transmembrane transport	GO:0000166|nucleotide binding;GO:0005524|ATP binding;GO:0016887|ATPase activity;GO:0042626|ATPase activity, coupled to transmembrane movement of substances;GO:0042626|ATPase activity, coupled to transmembrane movement of substances;GO:0000166|nucleotide binding;GO:0005524|ATP binding;GO:0016887|ATPase activity;GO:0042626|ATPase activity, coupled to transmembrane movement of substances;GO:0000166|…	GO:0016020|membrane;GO:0016021|integral component of membrane;GO:0005886|plasma membrane;GO:0043231|intracellular membrane-bounded organelle;GO:0030667|secretory granule membrane;GO:0035577|azurophil granule membrane;GO:0016020|membrane;GO:0016021|integral component of membrane;GO:0016020|membrane;GO:0016021|integral component of membrane;GO:0016020|membrane;GO:0016021|integral component of membr…	K05647|ATP binding cassette, subfamily A (ABC1), member 13	hsa02010	ABC transporters	ATP binding cassette subfamily A member 13
ABCA15P	1.28184	0.0423702	0.177211	8	32	48	13	17	12	NA	NA	NA	NA	NA	NA	NA	NA	NA	NA	NA	NA	NA
ABCA17P	0.780566	0.257902	0.517385	12	20	22	10	29	3	ENSG00000238098	650655	16	2339150	2426699	+	NA	NA	NA	NA	NA	NA	NA
ABCA2	0.207085	0.312456	0.574527	1265	1287	1524	1390	1720	956	ENSG00000107331	20	9	137007227	137028922	-	GO:0055085|transmembrane transport;GO:0006629|lipid metabolic process;GO:0006357|regulation of transcription by RNA polymerase II;GO:0055085|transmembrane transport;GO:0042632|cholesterol homeostasis;GO:0042493|response to drug;GO:0006869|lipid transport;GO:0070723|response to cholesterol;GO:0032383|regulation of intracellular cholesterol transport;GO:0048545|response to steroid hormone;GO:005508…	GO:0000166|nucleotide binding;GO:0000166|nucleotide binding;GO:0005524|ATP binding;GO:0005524|ATP binding;GO:0005524|ATP binding;GO:0016887|ATPase activity;GO:0042626|ATPase activity, coupled to transmembrane movement of substances;GO:0016887|ATPase activity;GO:0042626|ATPase activity, coupled to transmembrane movement of substances;GO:0042626|ATPase activity, coupled to transmembrane movement of…	GO:0016020|membrane;GO:0016020|membrane;GO:0016021|integral component of membrane;GO:0016021|integral component of membrane;GO:0016021|integral component of membrane;GO:0005765|lysosomal membrane;GO:0005765|lysosomal membrane;GO:0031410|cytoplasmic vesicle;GO:0005815|microtubule organizing center;GO:0005764|lysosome;GO:0005764|lysosome;GO:0043231|intracellular membrane-bounded organelle;GO:000576…	K05642|ATP-binding cassette, subfamily A (ABC1), member 2	hsa02010|hsa04142	ABC transporters|Lysosome	ATP binding cassette subfamily A member 2
ABCA3	-0.0589574	0.845444	0.935871	126	129	144	184	170	110	ENSG00000167972	21	16	2275881	2340746	-	GO:0055085|transmembrane transport;GO:0044267|cellular protein metabolic process;GO:0055085|transmembrane transport;GO:0042493|response to drug;GO:0006869|lipid transport;GO:0051384|response to glucocorticoid;GO:0055085|transmembrane transport;GO:0055085|transmembrane transport;GO:0044267|cellular protein metabolic process;GO:0055085|transmembrane transport;GO:0042493|response to drug;GO:0006869|…	GO:0000166|nucleotide binding;GO:0005524|ATP binding;GO:0016887|ATPase activity;GO:0042626|ATPase activity, coupled to transmembrane movement of substances;GO:0042626|ATPase activity, coupled to transmembrane movement of substances;GO:0005215|transporter activity;GO:0005524|ATP binding;GO:0042626|ATPase activity, coupled to transmembrane movement of substances;GO:0005319|lipid transporter activit…	GO:0016020|membrane;GO:0016021|integral component of membrane;GO:0005615|extracellular space;GO:0043231|intracellular membrane-bounded organelle;GO:0005886|plasma membrane;GO:0016021|integral component of membrane;GO:0016020|membrane;GO:0097208|alveolar lamellar body;GO:0097232|lamellar body membrane;GO:0097233|alveolar lamellar body membrane;GO:0016020|membrane;GO:0016021|integral component of m…	K05643|ATP-binding cassette, subfamily A (ABC1), member 3	hsa02010	ABC transporters	ATP binding cassette subfamily A member 3
ABCA3P1	-2.03254	0.612383	1	0	0	0	2	0	0	NA	NA	NA	NA	NA	NA	NA	NA	NA	NA	NA	NA	NA
ABCA5	-0.0351703	0.888893	0.956329	139	128	100	98	231	133	ENSG00000154265	23461	17	69244311	69327244	-	GO:0055085|transmembrane transport;GO:0030301|cholesterol transport;GO:0055085|transmembrane transport;GO:0033344|cholesterol efflux;GO:0006869|lipid transport;GO:0034375|high-density lipoprotein particle remodeling;GO:0043691|reverse cholesterol transport;GO:0010745|negative regulation of macrophage derived foam cell differentiation;GO:0010745|negative regulation of macrophage derived foam cell …	GO:0000166|nucleotide binding;GO:0005524|ATP binding;GO:0016887|ATPase activity;GO:0042626|ATPase activity, coupled to transmembrane movement of substances;GO:0042626|ATPase activity, coupled to transmembrane movement of substances;GO:0005319|lipid transporter activity;GO:0000166|nucleotide binding;GO:0005524|ATP binding;GO:0016887|ATPase activity;GO:0042626|ATPase activity, coupled to transmembr…	GO:0016020|membrane;GO:0016021|integral component of membrane;GO:0005794|Golgi apparatus;GO:0005765|lysosomal membrane;GO:0000139|Golgi membrane;GO:0005764|lysosome;GO:0043231|intracellular membrane-bounded organelle;GO:0005768|endosome;GO:0031902|late endosome membrane;GO:0005765|lysosomal membrane;GO:0005770|late endosome;GO:0005764|lysosome;GO:0005770|late endosome;GO:0016020|membrane;GO:00160…	K05648|ATP-binding cassette, subfamily A (ABC1), member 5	hsa02010	ABC transporters	ATP binding cassette subfamily A member 5
ABCA7	-0.41678	0.0421702	0.176753	713	612	711	1052	1289	777	ENSG00000064687	10347	19	1040101	1065572	+	GO:0055085|transmembrane transport;GO:0055085|transmembrane transport;GO:0055085|transmembrane transport;GO:0055085|transmembrane transport;GO:0006909|phagocytosis;GO:0006869|lipid transport;GO:0045332|phospholipid translocation;GO:0010875|positive regulation of cholesterol efflux;GO:1902430|negative regulation of amyloid-beta formation;GO:1902995|positive regulation of phospholipid efflux;GO:000…	GO:0042626|ATPase activity, coupled to transmembrane movement of substances;GO:0042626|ATPase activity, coupled to transmembrane movement of substances;GO:0042626|ATPase activity, coupled to transmembrane movement of substances;GO:0000166|nucleotide binding;GO:0005524|ATP binding;GO:0016887|ATPase activity;GO:0042626|ATPase activity, coupled to transmembrane movement of substances;GO:0042626|ATPa…	GO:0016021|integral component of membrane;GO:0016021|integral component of membrane;GO:0016021|integral component of membrane;GO:0016020|membrane;GO:0016021|integral component of membrane;GO:0005794|Golgi apparatus;GO:0005794|Golgi apparatus;GO:0005886|plasma membrane;GO:0005886|plasma membrane;GO:0030054|cell junction;GO:0000139|Golgi membrane;GO:0005886|plasma membrane;GO:0043231|intracellular …	K05645|ATP-binding cassette, subfamily A (ABC1), member 7	hsa02010	ABC transporters	ATP binding cassette subfamily A member 7
ABCB10	0.295165	0.0626147	0.22575	1375	1294	1439	808	2063	1253	ENSG00000135776	23456	1	229516582	229558695	-	GO:0055085|transmembrane transport;GO:0006839|mitochondrial transport	GO:0000166|nucleotide binding;GO:0005524|ATP binding;GO:0016887|ATPase activity;GO:0042626|ATPase activity, coupled to transmembrane movement of substances;GO:0042626|ATPase activity, coupled to transmembrane movement of substances;GO:0005215|transporter activity;GO:0042803|protein homodimerization activity	GO:0016020|membrane;GO:0016021|integral component of membrane;GO:0005743|mitochondrial inner membrane;GO:0005739|mitochondrion;GO:0016021|integral component of membrane;GO:0032592|integral component of mitochondrial membrane	K05657|ATP-binding cassette, subfamily B (MDR/TAP), member 10	hsa02010	ABC transporters	ATP binding cassette subfamily B member 10
ABCB6	1.50381	0.0766271	1	12	21	14	0	19	5	ENSG00000115657	10058	2	219209768	219218990	-	GO:0055085|transmembrane transport;GO:0006879|cellular iron ion homeostasis;GO:0006779|porphyrin-containing compound biosynthetic process;GO:0055085|transmembrane transport;GO:0007420|brain development;GO:0043588|skin development;GO:0015886|heme transport;GO:0015886|heme transport;GO:0055085|transmembrane transport;GO:0006879|cellular iron ion homeostasis;GO:0006779|porphyrin-containing compound …	GO:0000166|nucleotide binding;GO:0005524|ATP binding;GO:0016887|ATPase activity;GO:0042626|ATPase activity, coupled to transmembrane movement of substances;GO:0020037|heme binding;GO:0015562|efflux transmembrane transporter activity;GO:0015232|heme transporter activity;GO:0005524|ATP binding;GO:0015439|heme-transporting ATPase activity;GO:0000166|nucleotide binding;GO:0005524|ATP binding;GO:00168…	GO:0016020|membrane;GO:0016021|integral component of membrane;GO:0005794|Golgi apparatus;GO:0005829|cytosol;GO:0005654|nucleoplasm;GO:0005783|endoplasmic reticulum;GO:0005783|endoplasmic reticulum;GO:0005789|endoplasmic reticulum membrane;GO:0005739|mitochondrion;GO:0005794|Golgi apparatus;GO:0005886|plasma membrane;GO:0005886|plasma membrane;GO:0000139|Golgi membrane;GO:0005741|mitochondrial out…	K05661|ATP-binding cassette, subfamily B (MDR/TAP), member 6	hsa02010	ABC transporters	ATP binding cassette subfamily B member 6 (Langereis blood group)
ABCB7	0.31335	0.0807666	0.265495	572	457	495	314	717	460	ENSG00000131269	22	X	75053172	75156732	-	GO:0055085|transmembrane transport;GO:0006879|cellular iron ion homeostasis;GO:0055085|transmembrane transport;GO:0006879|cellular iron ion homeostasis;GO:0015886|heme transport;GO:0055085|transmembrane transport;GO:0055085|transmembrane transport;GO:0006879|cellular iron ion homeostasis;GO:0015886|heme transport;GO:0055085|transmembrane transport;GO:0055085|transmembrane transport;GO:0055085|tra…	GO:0000166|nucleotide binding;GO:0005524|ATP binding;GO:0016887|ATPase activity;GO:0042626|ATPase activity, coupled to transmembrane movement of substances;GO:0005524|ATP binding;GO:0042626|ATPase activity, coupled to transmembrane movement of substances;GO:0015232|heme transporter activity;GO:0000166|nucleotide binding;GO:0005524|ATP binding;GO:0016887|ATPase activity;GO:0042626|ATPase activity,…	GO:0005623|cell;GO:0016020|membrane;GO:0016021|integral component of membrane;GO:0005743|mitochondrial inner membrane;GO:0005743|mitochondrial inner membrane;GO:0005739|mitochondrion;GO:0005743|mitochondrial inner membrane;GO:0005743|mitochondrial inner membrane;GO:0005623|cell;GO:0016020|membrane;GO:0016021|integral component of membrane;GO:0005743|mitochondrial inner membrane;GO:0005743|mitocho…	K05662|ATP-binding cassette, subfamily B (MDR/TAP), member 7	hsa02010	ABC transporters	ATP binding cassette subfamily B member 7
ABCB8	-0.3844	0.0560759	0.211647	484	525	503	743	1050	528	ENSG00000197150	11194	7	151028422	151047782	+	GO:0055085|transmembrane transport;GO:0055085|transmembrane transport;GO:0055085|transmembrane transport;GO:0055085|transmembrane transport;GO:0055085|transmembrane transport;GO:0055085|transmembrane transport;GO:0055085|transmembrane transport	GO:0000166|nucleotide binding;GO:0005524|ATP binding;GO:0016887|ATPase activity;GO:0042626|ATPase activity, coupled to transmembrane movement of substances;GO:0042626|ATPase activity, coupled to transmembrane movement of substances;GO:0005215|transporter activity;GO:0005524|ATP binding;GO:0000166|nucleotide binding;GO:0005524|ATP binding;GO:0016887|ATPase activity;GO:0042626|ATPase activity, coup…	GO:0016020|membrane;GO:0016021|integral component of membrane;GO:0005634|nucleus;GO:0005730|nucleolus;GO:0005739|mitochondrion;GO:0005743|mitochondrial inner membrane;GO:0005739|mitochondrion;GO:0016021|integral component of membrane;GO:0016020|membrane;GO:0005740|mitochondrial envelope;GO:0043190|ATP-binding cassette (ABC) transporter complex;GO:0016020|membrane;GO:0016021|integral component of …	K05655|ATP-binding cassette, subfamily B (MDR/TAP), member 8	hsa02010	ABC transporters	ATP binding cassette subfamily B member 8
ABCB9	-0.0704804	0.760764	0.891887	369	380	379	480	609	290	ENSG00000150967	23457	12	122920951	122981649	-	GO:0015031|protein transport;GO:0055085|transmembrane transport;GO:0015833|peptide transport;GO:0015833|peptide transport;GO:0035672|oligopeptide transmembrane transport;GO:0055085|transmembrane transport;GO:0015031|protein transport;GO:0055085|transmembrane transport;GO:0015833|peptide transport;GO:0015833|peptide transport;GO:0035672|oligopeptide transmembrane transport;GO:0055085|transmembrane…	GO:0000166|nucleotide binding;GO:0005524|ATP binding;GO:0005524|ATP binding;GO:0042803|protein homodimerization activity;GO:0042803|protein homodimerization activity;GO:0016887|ATPase activity;GO:0042626|ATPase activity, coupled to transmembrane movement of substances;GO:0015440|peptide-transporting ATPase activity;GO:0005515|protein binding;GO:0042626|ATPase activity, coupled to transmembrane mo…	GO:0016020|membrane;GO:0016021|integral component of membrane;GO:0016021|integral component of membrane;GO:0043231|intracellular membrane-bounded organelle;GO:0005765|lysosomal membrane;GO:0005765|lysosomal membrane;GO:0005765|lysosomal membrane;GO:0005764|lysosome;GO:0005764|lysosome;GO:0016021|integral component of membrane;GO:0030176|integral component of endoplasmic reticulum membrane;GO:0005…	K05656|ATP-binding cassette, subfamily B (MDR/TAP), member 9	hsa02010|hsa04142	ABC transporters|Lysosome	ATP binding cassette subfamily B member 9
ABCC1	0.191382	0.246677	0.50516	2033	2029	2062	1887	2813	1603	ENSG00000103222	4363	16	15949577	16143074	+	GO:0055085|transmembrane transport;GO:0055085|transmembrane transport;GO:0009235|cobalamin metabolic process;GO:0055085|transmembrane transport;GO:0099133|ATP hydrolysis coupled anion transmembrane transport;GO:0042493|response to drug;GO:0045332|phospholipid translocation;GO:0060326|cell chemotaxis;GO:0006691|leukotriene metabolic process;GO:0006855|drug transmembrane transport;GO:0015889|cobala…	GO:0000166|nucleotide binding;GO:0005524|ATP binding;GO:0016787|hydrolase activity;GO:0022857|transmembrane transporter activity;GO:0016887|ATPase activity;GO:0042626|ATPase activity, coupled to transmembrane movement of substances;GO:0016887|ATPase activity;GO:0042626|ATPase activity, coupled to transmembrane movement of substances;GO:0005215|transporter activity;GO:0042626|ATPase activity, coup…	GO:0016020|membrane;GO:0016020|membrane;GO:0016021|integral component of membrane;GO:0005886|plasma membrane;GO:0005886|plasma membrane;GO:0005886|plasma membrane;GO:0016323|basolateral plasma membrane;GO:0016020|membrane;GO:0070062|extracellular exosome;GO:0005774|vacuolar membrane;GO:0005887|integral component of plasma membrane;GO:0016020|membrane;GO:0016323|basolateral plasma membrane;GO:0005…	K05665|ATP-binding cassette, subfamily C (CFTR/MRP), member 1	hsa01523|hsa02010|hsa04071|hsa04977|hsa05206	Antifolate resistance|ABC transporters|Sphingolipid signaling pathway|Vitamin digestion and absorption|MicroRNAs in cancer	ATP binding cassette subfamily C member 1
ABCC10	0.129021	0.459083	0.702786	788	740	788	740	1133	628	ENSG00000124574	89845	6	43427366	43450430	+	GO:0055085|transmembrane transport;GO:0055085|transmembrane transport;GO:0055085|transmembrane transport;GO:0055085|transmembrane transport;GO:0099133|ATP hydrolysis coupled anion transmembrane transport;GO:0055085|transmembrane transport;GO:0055085|transmembrane transport;GO:0055085|transmembrane transport;GO:0099133|ATP hydrolysis coupled anion transmembrane transport	GO:0005524|ATP binding;GO:0016887|ATPase activity;GO:0042626|ATPase activity, coupled to transmembrane movement of substances;GO:0000166|nucleotide binding;GO:0005524|ATP binding;GO:0016887|ATPase activity;GO:0042626|ATPase activity, coupled to transmembrane movement of substances;GO:0042626|ATPase activity, coupled to transmembrane movement of substances;GO:0043225|ATPase-coupled anion transmemb…	GO:0016020|membrane;GO:0016021|integral component of membrane;GO:0016020|membrane;GO:0016021|integral component of membrane;GO:0005765|lysosomal membrane;GO:0005886|plasma membrane;GO:0005886|plasma membrane;GO:0016020|membrane;GO:0016020|membrane;GO:0016021|integral component of membrane;GO:0005765|lysosomal membrane;GO:0005886|plasma membrane;GO:0005886|plasma membrane;GO:0016020|membrane	K05674|ATP-binding cassette, subfamily C (CFTR/MRP), member 10	hsa02010	ABC transporters	ATP binding cassette subfamily C member 10
ABCC2	1.1412	0.0663359	0.234245	22	16	33	5	15	18	ENSG00000023839	1244	10	99782732	99852192	+	GO:0042493|response to drug;GO:0006855|drug transmembrane transport;GO:0006979|response to oxidative stress;GO:0007565|female pregnancy;GO:0009408|response to heat;GO:0015694|mercury ion transport;GO:0015722|canalicular bile acid transport;GO:0015732|prostaglandin transport;GO:0016999|antibiotic metabolic process;GO:0030644|cellular chloride ion homeostasis;GO:0031427|response to methotrexate;GO:…	GO:0019904|protein domain specific binding;GO:0000166|nucleotide binding;GO:0005524|ATP binding;GO:0022857|transmembrane transporter activity;GO:0005515|protein binding;GO:0016887|ATPase activity;GO:0042626|ATPase activity, coupled to transmembrane movement of substances;GO:0008514|organic anion transmembrane transporter activity;GO:0042626|ATPase activity, coupled to transmembrane movement of su…	GO:0016324|apical plasma membrane;GO:0016020|membrane;GO:0005887|integral component of plasma membrane;GO:0031526|brush border membrane;GO:0046581|intercellular canaliculus;GO:0016020|membrane;GO:0016021|integral component of membrane;GO:0005887|integral component of plasma membrane;GO:0005886|plasma membrane;GO:0009986|cell surface;GO:0009986|cell surface;GO:0005886|plasma membrane;GO:0016020|me…	K05666|ATP-binding cassette, subfamily C (CFTR/MRP), member 2	hsa01523|hsa01524|hsa02010|hsa04976	Antifolate resistance|Platinum drug resistance|ABC transporters|Bile secretion	ATP binding cassette subfamily C member 2
ABCC3	1.36393	2.91061e-19	9.99475e-17	2573	2546	3115	970	1721	1110	ENSG00000108846	8714	17	50634777	50692252	+	GO:0055085|transmembrane transport;GO:0055085|transmembrane transport;GO:0055085|transmembrane transport;GO:0015721|bile acid and bile salt transport;GO:0015722|canalicular bile acid transport;GO:0099133|ATP hydrolysis coupled anion transmembrane transport;GO:0055085|transmembrane transport;GO:0055085|transmembrane transport;GO:0055085|transmembrane transport;GO:0015721|bile acid and bile salt tr…	GO:0000166|nucleotide binding;GO:0005524|ATP binding;GO:0022857|transmembrane transporter activity;GO:0016887|ATPase activity;GO:0042626|ATPase activity, coupled to transmembrane movement of substances;GO:0042626|ATPase activity, coupled to transmembrane movement of substances;GO:0005524|ATP binding;GO:0008514|organic anion transmembrane transporter activity;GO:0015432|bile acid-exporting ATPase …	GO:0016020|membrane;GO:0016021|integral component of membrane;GO:0005886|plasma membrane;GO:0016020|membrane;GO:0005774|vacuolar membrane;GO:0005887|integral component of plasma membrane;GO:0016020|membrane;GO:0016020|membrane;GO:0016021|integral component of membrane;GO:0005886|plasma membrane;GO:0016020|membrane;GO:0005774|vacuolar membrane;GO:0005887|integral component of plasma membrane;GO:00…	K05667|ATP-binding cassette, subfamily C (CFTR/MRP), member 3	hsa01523|hsa02010|hsa04976	Antifolate resistance|ABC transporters|Bile secretion	ATP binding cassette subfamily C member 3
ABCC4	0.445459	0.00226894	0.0233001	1912	1800	1773	1042	2430	1459	ENSG00000125257	10257	13	95019829	95301446	-	GO:0055085|transmembrane transport;GO:0055114|oxidation-reduction process;GO:0008150|biological_process;GO:0002576|platelet degranulation;GO:0055085|transmembrane transport;GO:0060271|cilium assembly;GO:0055085|transmembrane transport;GO:0099133|ATP hydrolysis coupled anion transmembrane transport;GO:0010033|response to organic substance;GO:0010243|response to organonitrogen compound;GO:0014070|r…	GO:0000166|nucleotide binding;GO:0005524|ATP binding;GO:0016887|ATPase activity;GO:0042626|ATPase activity, coupled to transmembrane movement of substances;GO:0042626|ATPase activity, coupled to transmembrane movement of substances;GO:0043225|ATPase-coupled anion transmembrane transporter activity;GO:0015662|ATPase activity, coupled to transmembrane movement of ions, phosphorylative mechanism;GO:…	GO:0016020|membrane;GO:0016020|membrane;GO:0016021|integral component of membrane;GO:0005886|plasma membrane;GO:0005886|plasma membrane;GO:0016020|membrane;GO:0005886|plasma membrane;GO:0031088|platelet dense granule membrane;GO:0005886|plasma membrane;GO:0016020|membrane;GO:0016323|basolateral plasma membrane;GO:0016323|basolateral plasma membrane;GO:0031088|platelet dense granule membrane;GO:00…	K05673|ATP-binding cassette, subfamily C (CFTR/MRP), member 4	hsa01523|hsa02010|hsa04024|hsa04976	Antifolate resistance|ABC transporters|cAMP signaling pathway|Bile secretion	ATP binding cassette subfamily C member 4
ABCC5	0.639872	0.000168367	0.00327861	653	590	617	338	640	445	ENSG00000114770	10057	3	183919934	184018015	-	GO:0055085|transmembrane transport;GO:0015711|organic anion transport;GO:0030213|hyaluronan biosynthetic process;GO:0055085|transmembrane transport;GO:0055085|transmembrane transport;GO:0099133|ATP hydrolysis coupled anion transmembrane transport;GO:0055085|transmembrane transport;GO:0015711|organic anion transport;GO:0055085|transmembrane transport;GO:0015711|organic anion transport;GO:0055085|t…	GO:0000166|nucleotide binding;GO:0005524|ATP binding;GO:0016887|ATPase activity;GO:0042626|ATPase activity, coupled to transmembrane movement of substances;GO:0008514|organic anion transmembrane transporter activity;GO:0042626|ATPase activity, coupled to transmembrane movement of substances;GO:0005524|ATP binding;GO:0008514|organic anion transmembrane transporter activity;GO:0043225|ATPase-couple…	GO:0016020|membrane;GO:0016021|integral component of membrane;GO:0005886|plasma membrane;GO:0016020|membrane;GO:0005887|integral component of plasma membrane;GO:0016020|membrane;GO:0016020|membrane;GO:0016020|membrane;GO:0016021|integral component of membrane;GO:0016021|integral component of membrane;GO:0016020|membrane;GO:0016021|integral component of membrane;GO:0005886|plasma membrane;GO:00160…	K05668|ATP-binding cassette, subfamily C (CFTR/MRP), member 5	hsa01523|hsa02010	Antifolate resistance|ABC transporters	ATP binding cassette subfamily C member 5
ABCC5-AS1	1.36025	0.37109	1	1	6	3	1	3	1	ENSG00000223882	100873982	3	184006338	184011419	+	NA	NA	NA	NA	NA	NA	NA
ABCC6	-0.290856	0.67582	0.845306	13	19	4	9	28	18	ENSG00000091262	368	16	16148928	16223522	-	GO:0055085|transmembrane transport;GO:0050896|response to stimulus;GO:0007601|visual perception;GO:0055085|transmembrane transport;GO:0055085|transmembrane transport;GO:0099133|ATP hydrolysis coupled anion transmembrane transport;GO:0042493|response to drug;GO:0055085|transmembrane transport;GO:0050896|response to stimulus;GO:0007601|visual perception;GO:0055085|transmembrane transport;GO:0055085…	GO:0000166|nucleotide binding;GO:0005524|ATP binding;GO:0022857|transmembrane transporter activity;GO:0016887|ATPase activity;GO:0042626|ATPase activity, coupled to transmembrane movement of substances;GO:0042626|ATPase activity, coupled to transmembrane movement of substances;GO:0005215|transporter activity;GO:0005524|ATP binding;GO:0042626|ATPase activity, coupled to transmembrane movement of s…	GO:0016020|membrane;GO:0016021|integral component of membrane;GO:0005634|nucleus;GO:0005783|endoplasmic reticulum;GO:0005789|endoplasmic reticulum membrane;GO:0005886|plasma membrane;GO:0005886|plasma membrane;GO:0005886|plasma membrane;GO:0016323|basolateral plasma membrane;GO:0016020|membrane;GO:0016323|basolateral plasma membrane;GO:0005774|vacuolar membrane;GO:0016324|apical plasma membrane;G…	K05669|ATP-binding cassette, subfamily C (CFTR/MRP), member 6	hsa02010	ABC transporters	ATP binding cassette subfamily C member 6
ABCC6P2	-1.66853	0.679663	1	0	0	0	0	3	0	ENSG00000255277	730013	16	14820792	14824702	-	NA	NA	NA	NA	NA	NA	NA
ABCD1	-0.332311	0.203241	0.454833	226	234	250	384	389	234	ENSG00000101986	215	X	153724868	153744762	+	GO:0055085|transmembrane transport;GO:0006635|fatty acid beta-oxidation;GO:0007031|peroxisome organization;GO:0007031|peroxisome organization;GO:0055085|transmembrane transport;GO:0033540|fatty acid beta-oxidation using acyl-CoA oxidase;GO:0036109|alpha-linolenic acid metabolic process;GO:0006635|fatty acid beta-oxidation;GO:0006635|fatty acid beta-oxidation;GO:0006635|fatty acid beta-oxidation;G…	GO:0000166|nucleotide binding;GO:0005524|ATP binding;GO:0005524|ATP binding;GO:0042803|protein homodimerization activity;GO:0005515|protein binding;GO:0016887|ATPase activity;GO:0042626|ATPase activity, coupled to transmembrane movement of substances;GO:0042802|identical protein binding;GO:0016887|ATPase activity;GO:0019899|enzyme binding;GO:0042626|ATPase activity, coupled to transmembrane movem…	GO:0005737|cytoplasm;GO:0016020|membrane;GO:0016020|membrane;GO:0016021|integral component of membrane;GO:0005789|endoplasmic reticulum membrane;GO:0005765|lysosomal membrane;GO:0048471|perinuclear region of cytoplasm;GO:0005777|peroxisome;GO:0005777|peroxisome;GO:0005778|peroxisomal membrane;GO:0005778|peroxisomal membrane;GO:0031966|mitochondrial membrane;GO:0005829|cytosol;GO:0005778|peroxisom…	K05675|ATP-binding cassette, subfamily D (ALD), member 1	hsa02010|hsa04146	ABC transporters|Peroxisome	ATP binding cassette subfamily D member 1
ABCD1P5	3.05865	0.377121	1	4	0	0	0	0	0	ENSG00000214330	NA	2	91840601	91843802	+	NA	NA	NA	NA	NA	NA	NA
ABCD3	0.108681	0.489647	0.724182	1143	966	909	762	1703	962	ENSG00000117528	5825	1	94418455	94518666	+	GO:0055085|transmembrane transport;GO:0006633|fatty acid biosynthetic process;GO:0007031|peroxisome organization;GO:0007031|peroxisome organization;GO:0055085|transmembrane transport;GO:0006635|fatty acid beta-oxidation;GO:0014070|response to organic cyclic compound;GO:0015910|peroxisomal long-chain fatty acid import;GO:0042493|response to drug;GO:0042760|very long-chain fatty acid catabolic proc…	GO:0000166|nucleotide binding;GO:0005524|ATP binding;GO:0005524|ATP binding;GO:0042803|protein homodimerization activity;GO:0005515|protein binding;GO:0042803|protein homodimerization activity;GO:0016887|ATPase activity;GO:0042626|ATPase activity, coupled to transmembrane movement of substances;GO:0016887|ATPase activity;GO:0005324|long-chain fatty acid transporter activity;GO:0005324|long-chain …	GO:0016020|membrane;GO:0016020|membrane;GO:0016021|integral component of membrane;GO:0043231|intracellular membrane-bounded organelle;GO:0005777|peroxisome;GO:0005777|peroxisome;GO:0005778|peroxisomal membrane;GO:0005778|peroxisomal membrane;GO:0005829|cytosol;GO:0005778|peroxisomal membrane;GO:0005782|peroxisomal matrix;GO:0005739|mitochondrion;GO:0016020|membrane;GO:0016020|membrane;GO:0016021|…	K05677|ATP-binding cassette, subfamily D (ALD), member 3	hsa02010|hsa04146	ABC transporters|Peroxisome	ATP binding cassette subfamily D member 3
ABCD4	-0.105812	0.501091	0.731756	691	603	686	661	1219	682	ENSG00000119688	5826	14	74285423	74303056	-	GO:0055085|transmembrane transport;GO:1990830|cellular response to leukemia inhibitory factor;GO:0009235|cobalamin metabolic process;GO:0009235|cobalamin metabolic process;GO:0055085|transmembrane transport;GO:0055085|transmembrane transport;GO:0055085|transmembrane transport;GO:0055085|transmembrane transport;GO:0055085|transmembrane transport;GO:0055085|transmembrane transport;GO:0055085|transm…	GO:0000166|nucleotide binding;GO:0005524|ATP binding;GO:0005524|ATP binding;GO:0016887|ATPase activity;GO:0042626|ATPase activity, coupled to transmembrane movement of substances;GO:0042626|ATPase activity, coupled to transmembrane movement of substances;GO:0042626|ATPase activity, coupled to transmembrane movement of substances;GO:0005524|ATP binding;GO:0016887|ATPase activity;GO:0005524|ATP bin…	GO:0016020|membrane;GO:0016021|integral component of membrane;GO:0016021|integral component of membrane;GO:0005789|endoplasmic reticulum membrane;GO:0005777|peroxisome;GO:0005777|peroxisome;GO:0005778|peroxisomal membrane;GO:0005765|lysosomal membrane;GO:0043190|ATP-binding cassette (ABC) transporter complex;GO:0016021|integral component of membrane;GO:0016021|integral component of membrane;GO:00…	K05678|ATP-binding cassette, subfamily D (ALD), member 4	hsa02010|hsa04146	ABC transporters|Peroxisome	ATP binding cassette subfamily D member 4
ABCE1	0.247934	0.101844	0.307217	2304	2232	2026	1385	3405	2016	ENSG00000164163	6059	4	145097932	145129179	+	GO:0000054|ribosomal subunit export from nucleus;GO:0016032|viral process;GO:0006413|translational initiation;GO:0006415|translational termination;GO:0060338|regulation of type I interferon-mediated signaling pathway;GO:0060702|negative regulation of endoribonuclease activity	GO:0000166|nucleotide binding;GO:0005524|ATP binding;GO:0005515|protein binding;GO:0016887|ATPase activity;GO:0005524|ATP binding;GO:0005506|iron ion binding;GO:0043024|ribosomal small subunit binding;GO:0060698|endoribonuclease inhibitor activity;GO:0005524|ATP binding;GO:0016887|ATPase activity;GO:0000166|nucleotide binding;GO:0005524|ATP binding;GO:0016887|ATPase activity;GO:0005524|ATP bindin…	GO:0005737|cytoplasm;GO:0005737|cytoplasm;GO:0016020|membrane;GO:0005829|cytosol;GO:0005739|mitochondrion;GO:0005739|mitochondrion;GO:0005759|mitochondrial matrix	K06174|ATP-binding cassette, sub-family E, member 1	NA	NA	ATP binding cassette subfamily E member 1
ABCF1	-0.446157	0.00400255	0.0354941	2990	2836	2933	3917	7356	3275	ENSG00000204574	23	6	30571376	30597179	+	GO:0006954|inflammatory response;GO:0055085|transmembrane transport;GO:0006412|translation;GO:0006954|inflammatory response;GO:0055085|transmembrane transport;GO:0006412|translation	GO:0003723|RNA binding;GO:0000166|nucleotide binding;GO:0005524|ATP binding;GO:0016887|ATPase activity;GO:0005515|protein binding;GO:0008135|translation factor activity, RNA binding;GO:0005524|ATP binding;GO:0003723|RNA binding;GO:0000166|nucleotide binding;GO:0005524|ATP binding;GO:0016887|ATPase activity;GO:0005515|protein binding;GO:0008135|translation factor activity, RNA binding;GO:0005524|A…	GO:0005634|nucleus;GO:0005737|cytoplasm;GO:0016020|membrane;GO:0005829|cytosol;GO:0005654|nucleoplasm;GO:0005840|ribosome;GO:0005829|cytosol;GO:0005635|nuclear envelope;GO:0005634|nucleus;GO:0005737|cytoplasm;GO:0016020|membrane;GO:0005829|cytosol;GO:0005654|nucleoplasm;GO:0005829|cytosol;GO:0005635|nuclear envelope;GO:0005829|cytosol;GO:0005829|cytosol	K06184|ATP-binding cassette, subfamily F, member 1	NA	NA	ATP binding cassette subfamily F member 1
ABCF2	0.335224	0.0896547	0.283206	300	292	293	213	462	195	ENSG00000033050	10061	7	151207837	151227230	-	NA	GO:0000166|nucleotide binding;GO:0005524|ATP binding;GO:0016887|ATPase activity;GO:0005215|transporter activity;GO:0005524|ATP binding;GO:0000166|nucleotide binding;GO:0005524|ATP binding;GO:0016887|ATPase activity;GO:0005524|ATP binding;GO:0016887|ATPase activity	GO:0016020|membrane;GO:0005740|mitochondrial envelope	K06185|ATP-binding cassette, subfamily F, member 2	NA	NA	ATP binding cassette subfamily F member 2
ABCF3	-0.116372	0.497729	0.729937	1134	1166	1146	1323	1960	1108	ENSG00000161204	55324	3	184186023	184194012	+	GO:0051607|defense response to virus;GO:0051607|defense response to virus	GO:0000166|nucleotide binding;GO:0005524|ATP binding;GO:0005515|protein binding;GO:0016887|ATPase activity;GO:0045296|cadherin binding;GO:0000166|nucleotide binding;GO:0005524|ATP binding;GO:0005515|protein binding;GO:0016887|ATPase activity;GO:0045296|cadherin binding	GO:0016020|membrane;GO:0016020|membrane	K06158|ATP-binding cassette, subfamily F, member 3	NA	NA	ATP binding cassette subfamily F member 3
ABCG2	0.68319	0.541183	1	12	4	2	1	7	6	ENSG00000118777	9429	4	88090264	88231322	-	GO:0055085|transmembrane transport;GO:0006855|drug transmembrane transport;GO:0046415|urate metabolic process;GO:0055085|transmembrane transport;GO:0015886|heme transport;GO:0042493|response to drug;GO:0042908|xenobiotic transport;GO:0006879|cellular iron ion homeostasis;GO:0033344|cholesterol efflux;GO:0055085|transmembrane transport;GO:0006855|drug transmembrane transport;GO:0046415|urate metab…	GO:0000166|nucleotide binding;GO:0005524|ATP binding;GO:0005515|protein binding;GO:0016887|ATPase activity;GO:0042626|ATPase activity, coupled to transmembrane movement of substances;GO:0042802|identical protein binding;GO:0042626|ATPase activity, coupled to transmembrane movement of substances;GO:0042803|protein homodimerization activity;GO:0015238|drug transmembrane transporter activity;GO:0005…	GO:0016020|membrane;GO:0016021|integral component of membrane;GO:0005634|nucleus;GO:0005886|plasma membrane;GO:0005739|mitochondrion;GO:0005886|plasma membrane;GO:0005886|plasma membrane;GO:0031966|mitochondrial membrane;GO:0043235|receptor complex;GO:0005886|plasma membrane;GO:0016324|apical plasma membrane;GO:0016021|integral component of membrane;GO:0016020|membrane;GO:0016021|integral compone…	K05681|ATP-binding cassette, subfamily G (WHITE), member 2	hsa01523|hsa02010|hsa04976	Antifolate resistance|ABC transporters|Bile secretion	ATP binding cassette subfamily G member 2 (Junior blood group)
ABCG8	-0.138243	0.906318	1	2	10	3	7	15	0	ENSG00000143921	64241	2	43838964	43878466	+	GO:0042632|cholesterol homeostasis;GO:0055085|transmembrane transport;GO:0006869|lipid transport;GO:0006855|drug transmembrane transport;GO:0033344|cholesterol efflux;GO:0055085|transmembrane transport;GO:0030299|intestinal cholesterol absorption;GO:0033344|cholesterol efflux;GO:0007588|excretion;GO:0007584|response to nutrient;GO:0007588|excretion;GO:0010949|negative regulation of intestinal phy…	GO:0000166|nucleotide binding;GO:0005524|ATP binding;GO:0016887|ATPase activity;GO:0046872|metal ion binding;GO:0005524|ATP binding;GO:0005515|protein binding;GO:0016887|ATPase activity;GO:0042626|ATPase activity, coupled to transmembrane movement of substances;GO:0046982|protein heterodimerization activity;GO:0015238|drug transmembrane transporter activity;GO:0042626|ATPase activity, coupled to …	GO:0016020|membrane;GO:0016021|integral component of membrane;GO:0005886|plasma membrane;GO:0005886|plasma membrane;GO:0005887|integral component of plasma membrane;GO:0043235|receptor complex;GO:0005886|plasma membrane;GO:0016324|apical plasma membrane;GO:0016324|apical plasma membrane;GO:0016324|apical plasma membrane;GO:0043190|ATP-binding cassette (ABC) transporter complex;GO:0043235|receptor…	K05684|ATP-binding cassette, subfamily G (WHITE), member 8 (sterolin 2)	hsa02010|hsa04975|hsa04976|hsa04979	ABC transporters|Fat digestion and absorption|Bile secretion|Cholesterol metabolism	ATP binding cassette subfamily G member 8
ABHD1	-0.574618	0.472705	1	10	7	5	15	19	5	ENSG00000143994	84696	2	27123789	27130812	+	GO:0008150|biological_process;GO:0051792|medium-chain fatty acid biosynthetic process;GO:0044255|cellular lipid metabolic process;GO:0051793|medium-chain fatty acid catabolic process;GO:0008150|biological_process;GO:0051792|medium-chain fatty acid biosynthetic process;GO:0044255|cellular lipid metabolic process;GO:0051793|medium-chain fatty acid catabolic process;GO:0008150|biological_process;GO:…	GO:0016787|hydrolase activity;GO:0005515|protein binding;GO:0052689|carboxylic ester hydrolase activity;GO:0003674|molecular_function;GO:0016298|lipase activity;GO:0034338|short-chain carboxylesterase activity;GO:0047372|acylglycerol lipase activity;GO:0016787|hydrolase activity;GO:0005515|protein binding;GO:0052689|carboxylic ester hydrolase activity;GO:0003674|molecular_function;GO:0016298|lipa…	GO:0016020|membrane;GO:0016021|integral component of membrane;GO:0016021|integral component of membrane;GO:0016020|membrane;GO:0016021|integral component of membrane;GO:0016021|integral component of membrane;GO:0016020|membrane;GO:0016021|integral component of membrane;GO:0016021|integral component of membrane	K13696|abhydrolase domain-containing protein 1/3	NA	NA	abhydrolase domain containing 1
ABHD10	0.230832	0.194357	0.444836	732	643	586	412	997	635	ENSG00000144827	55347	3	111979010	111993363	+	GO:0052695|cellular glucuronidation;GO:0019391|glucuronoside catabolic process;GO:0052695|cellular glucuronidation;GO:0019391|glucuronoside catabolic process	GO:0016787|hydrolase activity;GO:0004553|hydrolase activity, hydrolyzing O-glycosyl compounds;GO:0004553|hydrolase activity, hydrolyzing O-glycosyl compounds;GO:0102390|mycophenolic acid acyl-glucuronide esterase activity;GO:0016787|hydrolase activity;GO:0004553|hydrolase activity, hydrolyzing O-glycosyl compounds;GO:0004553|hydrolase activity, hydrolyzing O-glycosyl compounds;GO:0102390|mycophen…	GO:0005739|mitochondrion;GO:0005759|mitochondrial matrix;GO:0005829|cytosol;GO:0005739|mitochondrion;GO:0005739|mitochondrion;GO:0005759|mitochondrial matrix;GO:0005829|cytosol;GO:0005739|mitochondrion	K13702|abhydrolase domain-containing protein 10 [EC:3.1.1.93]	NA	NA	abhydrolase domain containing 10
ABHD11	-0.0648391	0.71686	0.867739	569	623	537	610	1050	517	ENSG00000106077	83451	7	73736094	73738867	-	GO:0008150|biological_process;GO:0008150|biological_process;GO:0008150|biological_process;GO:0008150|biological_process	GO:0016787|hydrolase activity;GO:0003674|molecular_function;GO:0016787|hydrolase activity;GO:0003674|molecular_function;GO:0016787|hydrolase activity;GO:0003674|molecular_function;GO:0016787|hydrolase activity;GO:0003674|molecular_function	GO:0005739|mitochondrion;GO:0005575|cellular_component;GO:0005739|mitochondrion;GO:0005575|cellular_component;GO:0005739|mitochondrion;GO:0005575|cellular_component;GO:0005739|mitochondrion;GO:0005575|cellular_component	K13703|abhydrolase domain-containing protein 11	NA	NA	abhydrolase domain containing 11
ABHD12	-0.345088	0.06219	0.224564	1539	1485	1553	2182	3061	1571	ENSG00000100997	26090	20	25294743	25390983	-	GO:0052651|monoacylglycerol catabolic process;GO:0046464|acylglycerol catabolic process;GO:0002084|protein depalmitoylation;GO:0006660|phosphatidylserine catabolic process;GO:0007628|adult walking behavior;GO:0010996|response to auditory stimulus;GO:0046464|acylglycerol catabolic process;GO:0046475|glycerophospholipid catabolic process;GO:0052651|monoacylglycerol catabolic process;GO:0046464|acyl…	GO:0016787|hydrolase activity;GO:0047372|acylglycerol lipase activity;GO:0047372|acylglycerol lipase activity;GO:0047372|acylglycerol lipase activity;GO:0004622|lysophospholipase activity;GO:0008474|palmitoyl-(protein) hydrolase activity;GO:0016787|hydrolase activity;GO:0047372|acylglycerol lipase activity;GO:0047372|acylglycerol lipase activity;GO:0047372|acylglycerol lipase activity;GO:0004622|…	GO:0016020|membrane;GO:0016021|integral component of membrane;GO:0016021|integral component of membrane;GO:0005886|plasma membrane;GO:0005737|cytoplasm;GO:0032281|AMPA glutamate receptor complex;GO:0032839|dendrite cytoplasm;GO:0016020|membrane;GO:0016021|integral component of membrane;GO:0016021|integral component of membrane;GO:0005886|plasma membrane;GO:0016020|membrane;GO:0016021|integral com…	K13704|abhydrolase domain-containing protein 12 [EC:3.1.1.23]	NA	NA	abhydrolase domain containing 12
ABHD13	0.327379	0.0527171	0.202732	456	486	444	314	682	359	ENSG00000139826	84945	13	108218379	108234255	+	GO:0002084|protein depalmitoylation	GO:0016787|hydrolase activity;GO:0008474|palmitoyl-(protein) hydrolase activity	GO:0016020|membrane;GO:0016020|membrane;GO:0016021|integral component of membrane;GO:0005737|cytoplasm;GO:0032839|dendrite cytoplasm	K06889|uncharacterized protein	NA	NA	abhydrolase domain containing 13
ABHD14A	0.283641	0.603595	0.802423	16	31	26	17	51	11	ENSG00000248487	25864	3	51971426	51981199	+	NA	GO:0016787|hydrolase activity	GO:0016020|membrane;GO:0016021|integral component of membrane;GO:0016020|membrane;GO:0016021|integral component of membrane;GO:0005737|cytoplasm;GO:0016020|membrane;GO:0016021|integral component of membrane;GO:0005737|cytoplasm	K13706|abhydrolase domain-containing protein 14	NA	NA	abhydrolase domain containing 14A
ABHD14B	-0.412149	0.103685	0.310702	135	174	157	229	372	148	ENSG00000114779	84836	3	51968510	51983409	-	GO:0045944|positive regulation of transcription by RNA polymerase II;GO:0050427|3'-phosphoadenosine 5'-phosphosulfate metabolic process;GO:0045944|positive regulation of transcription by RNA polymerase II;GO:0050427|3'-phosphoadenosine 5'-phosphosulfate metabolic process;GO:0045944|positive regulation of transcription by RNA polymerase II;GO:0050427|3'-phosphoadenosine 5'-phosphosulfate metabolic…	GO:0016787|hydrolase activity;GO:0016787|hydrolase activity;GO:0005515|protein binding;GO:0016787|hydrolase activity;GO:0016787|hydrolase activity;GO:0016787|hydrolase activity;GO:0005515|protein binding;GO:0016787|hydrolase activity;GO:0016787|hydrolase activity;GO:0016787|hydrolase activity;GO:0005515|protein binding;GO:0016787|hydrolase activity;GO:0016787|hydrolase activity;GO:0016787|hydrola…	GO:0005634|nucleus;GO:0005634|nucleus;GO:0005737|cytoplasm;GO:0005730|nucleolus;GO:0005829|cytosol;GO:0005737|cytoplasm;GO:0005829|cytosol;GO:0070062|extracellular exosome;GO:0005634|nucleus;GO:0005634|nucleus;GO:0005737|cytoplasm;GO:0005730|nucleolus;GO:0005829|cytosol;GO:0005737|cytoplasm;GO:0005829|cytosol;GO:0070062|extracellular exosome;GO:0005634|nucleus;GO:0005634|nucleus;GO:0005737|cytopl…	K13706|abhydrolase domain-containing protein 14	NA	NA	abhydrolase domain containing 14B
ABHD15	0.341451	0.135948	0.363879	239	184	247	187	286	153	ENSG00000168792	116236	17	29560547	29567137	-	GO:0044255|cellular lipid metabolic process	GO:0016787|hydrolase activity	GO:0016020|membrane;GO:0005576|extracellular region	K13707|abhydrolase domain-containing protein 15	NA	NA	abhydrolase domain containing 15
ABHD16A	0.225504	0.747198	0.884836	9	11	18	7	28	8	ENSG00000204427	7920	6	31686949	31703444	-	GO:0052651|monoacylglycerol catabolic process;GO:1905344|prostaglandin catabolic process;GO:0052651|monoacylglycerol catabolic process;GO:1905344|prostaglandin catabolic process;GO:0052651|monoacylglycerol catabolic process;GO:1905344|prostaglandin catabolic process	GO:0016787|hydrolase activity;GO:0005515|protein binding;GO:0047372|acylglycerol lipase activity;GO:0047372|acylglycerol lipase activity;GO:0016787|hydrolase activity;GO:0005515|protein binding;GO:0047372|acylglycerol lipase activity	GO:0016020|membrane;GO:0016021|integral component of membrane;GO:0016020|membrane;GO:0016021|integral component of membrane	NA	NA	NA	abhydrolase domain containing 16A
ABHD17A	-0.275236	0.203135	0.454833	1370	1363	1343	2039	2305	1280	ENSG00000129968	81926	19	1876810	1885547	-	GO:0072657|protein localization to membrane;GO:0018345|protein palmitoylation;GO:0018345|protein palmitoylation;GO:0072657|protein localization to membrane;GO:0018345|protein palmitoylation;GO:0018345|protein palmitoylation;GO:0002084|protein depalmitoylation;GO:0099175|regulation of postsynapse organization;GO:1902817|negative regulation of protein localization to microtubule;GO:1905668|positive…	GO:0016787|hydrolase activity;GO:0005515|protein binding;GO:0008474|palmitoyl-(protein) hydrolase activity;GO:0008474|palmitoyl-(protein) hydrolase activity;GO:0016787|hydrolase activity;GO:0005515|protein binding;GO:0008474|palmitoyl-(protein) hydrolase activity;GO:0008474|palmitoyl-(protein) hydrolase activity	GO:0016020|membrane;GO:0016020|membrane;GO:0005886|plasma membrane;GO:0005886|plasma membrane;GO:0042995|cell projection;GO:0030054|cell junction;GO:0045202|synapse;GO:0045211|postsynaptic membrane;GO:0005768|endosome;GO:0010008|endosome membrane;GO:0010008|endosome membrane;GO:0014069|postsynaptic density;GO:0043197|dendritic spine;GO:0016020|membrane;GO:0016020|membrane;GO:0005886|plasma membra…	K01076|abhydrolase domain-containing protein 17 [EC:3.1.2.22]	hsa00062	Fatty acid elongation	abhydrolase domain containing 17A
ABHD17AP1	-0.173029	0.747968	0.884927	27	15	16	25	37	16	ENSG00000198658	NA	1	148146395	148149566	+	NA	NA	NA	NA	NA	NA	NA
ABHD17AP3	-0.0562387	0.978683	1	0	0	5	0	7	1	ENSG00000250536	NA	1	214605470	214608840	-	NA	NA	NA	NA	NA	NA	NA
ABHD17AP6	0.155626	0.922441	1	2	3	2	4	0	2	ENSG00000226981	NA	17	20814620	20844257	+	NA	NA	NA	NA	NA	NA	NA
ABHD17B	0.0269065	0.880991	0.952658	358	338	328	270	583	366	ENSG00000107362	51104	9	71862452	71910931	-	GO:0002084|protein depalmitoylation;GO:0018345|protein palmitoylation;GO:0018345|protein palmitoylation;GO:0099175|regulation of postsynapse organization;GO:1902473|regulation of protein localization to synapse;GO:1902817|negative regulation of protein localization to microtubule;GO:1902950|regulation of dendritic spine maintenance;GO:1905668|positive regulation of protein localization to endosom…	GO:0016787|hydrolase activity;GO:0008474|palmitoyl-(protein) hydrolase activity;GO:0008474|palmitoyl-(protein) hydrolase activity;GO:0016787|hydrolase activity;GO:0008474|palmitoyl-(protein) hydrolase activity;GO:0008474|palmitoyl-(protein) hydrolase activity	GO:0016020|membrane;GO:0016020|membrane;GO:0005886|plasma membrane;GO:0042995|cell projection;GO:0030054|cell junction;GO:0045202|synapse;GO:0045211|postsynaptic membrane;GO:0005768|endosome;GO:0014069|postsynaptic density;GO:0043197|dendritic spine;GO:0055038|recycling endosome membrane;GO:0098978|glutamatergic synapse;GO:0099031|anchored component of postsynaptic density membrane;GO:0099033|anc…	K01076|abhydrolase domain-containing protein 17 [EC:3.1.2.22]	hsa00062	Fatty acid elongation	abhydrolase domain containing 17B
ABHD17C	0.0103657	0.953714	0.98268	448	581	564	498	933	484	ENSG00000136379	58489	15	80679684	80755621	+	GO:0018345|protein palmitoylation;GO:0018345|protein palmitoylation;GO:0002084|protein depalmitoylation;GO:0099175|regulation of postsynapse organization;GO:1902817|negative regulation of protein localization to microtubule;GO:1905668|positive regulation of protein localization to endosome;GO:0018345|protein palmitoylation;GO:0018345|protein palmitoylation	GO:0016787|hydrolase activity;GO:0008474|palmitoyl-(protein) hydrolase activity;GO:0008474|palmitoyl-(protein) hydrolase activity;GO:0016787|hydrolase activity;GO:0008474|palmitoyl-(protein) hydrolase activity;GO:0008474|palmitoyl-(protein) hydrolase activity	GO:0016020|membrane;GO:0005886|plasma membrane;GO:0042995|cell projection;GO:0030054|cell junction;GO:0045202|synapse;GO:0045211|postsynaptic membrane;GO:0005768|endosome;GO:0014069|postsynaptic density;GO:0043197|dendritic spine;GO:0055038|recycling endosome membrane;GO:0098978|glutamatergic synapse;GO:0016020|membrane;GO:0005886|plasma membrane;GO:0042995|cell projection;GO:0030054|cell junctio…	K01076|abhydrolase domain-containing protein 17 [EC:3.1.2.22]	hsa00062	Fatty acid elongation	abhydrolase domain containing 17C
ABHD18	0.575648	0.0101261	0.0675024	321	267	369	139	389	261	ENSG00000164074	80167	4	127965306	128039711	+	NA	NA	GO:0005576|extracellular region;GO:0005576|extracellular region;GO:0005576|extracellular region	NA	NA	NA	abhydrolase domain containing 18
ABHD2	0.345125	0.018277	0.10099	1042	932	1004	658	1431	779	ENSG00000140526	11057	15	89087459	89202360	+	GO:0006629|lipid metabolic process;GO:0016042|lipid catabolic process;GO:0051792|medium-chain fatty acid biosynthetic process;GO:0048240|sperm capacitation;GO:0044255|cellular lipid metabolic process;GO:0007340|acrosome reaction;GO:0009611|response to wounding;GO:0030336|negative regulation of cell migration;GO:0032570|response to progesterone;GO:0043401|steroid hormone mediated signaling pathway…	GO:0016787|hydrolase activity;GO:0052689|carboxylic ester hydrolase activity;GO:0016298|lipase activity;GO:0003707|steroid hormone receptor activity;GO:0034338|short-chain carboxylesterase activity;GO:0042562|hormone binding;GO:0047372|acylglycerol lipase activity;GO:0047372|acylglycerol lipase activity;GO:0047372|acylglycerol lipase activity;GO:0016787|hydrolase activity;GO:0052689|carboxylic es…	GO:0016020|membrane;GO:0016021|integral component of membrane;GO:0031514|motile cilium;GO:0005886|plasma membrane;GO:0042995|cell projection;GO:0005929|cilium;GO:0036126|sperm flagellum;GO:0097524|sperm plasma membrane;GO:0001669|acrosomal vesicle;GO:0036126|sperm flagellum;GO:0097524|sperm plasma membrane;GO:0016020|membrane;GO:0016021|integral component of membrane;GO:0031514|motile cilium;GO:0…	K13697|abhydrolase domain-containing protein 2	NA	NA	abhydrolase domain containing 2
ABHD3	0.747573	0.000175793	0.00337651	421	374	425	183	389	297	ENSG00000158201	171586	18	21650897	21704805	-	GO:0006629|lipid metabolic process;GO:0051792|medium-chain fatty acid biosynthetic process;GO:0046470|phosphatidylcholine metabolic process;GO:0046470|phosphatidylcholine metabolic process;GO:0044255|cellular lipid metabolic process;GO:0051793|medium-chain fatty acid catabolic process;GO:0006656|phosphatidylcholine biosynthetic process;GO:0046470|phosphatidylcholine metabolic process;GO:0006629|l…	GO:0016787|hydrolase activity;GO:0004623|phospholipase A2 activity;GO:0004623|phospholipase A2 activity;GO:0102567|phospholipase A2 activity (consuming 1,2-dipalmitoylphosphatidylcholine);GO:0102568|phospholipase A2 activity consuming 1,2-dioleoylphosphatidylethanolamine);GO:0052689|carboxylic ester hydrolase activity;GO:0004623|phospholipase A2 activity;GO:0016298|lipase activity;GO:0034338|shor…	GO:0016020|membrane;GO:0016021|integral component of membrane;GO:0005886|plasma membrane;GO:0005575|cellular_component;GO:0016020|membrane;GO:0016021|integral component of membrane;GO:0016020|membrane;GO:0016021|integral component of membrane;GO:0005886|plasma membrane;GO:0005575|cellular_component	K13696|abhydrolase domain-containing protein 1/3	NA	NA	abhydrolase domain containing 3
ABHD4	0.0165877	0.929222	0.971462	1324	1092	1209	1284	1659	1166	ENSG00000100439	63874	14	22598237	22613215	+	GO:0006629|lipid metabolic process;GO:0016042|lipid catabolic process;GO:0055088|lipid homeostasis;GO:0036152|phosphatidylethanolamine acyl-chain remodeling;GO:0006629|lipid metabolic process;GO:0016042|lipid catabolic process;GO:0055088|lipid homeostasis;GO:0036152|phosphatidylethanolamine acyl-chain remodeling	GO:0016787|hydrolase activity;GO:0052689|carboxylic ester hydrolase activity;GO:0016787|hydrolase activity;GO:0016787|hydrolase activity;GO:0052689|carboxylic ester hydrolase activity;GO:0016787|hydrolase activity	GO:0005789|endoplasmic reticulum membrane;GO:0005811|lipid droplet;GO:0005789|endoplasmic reticulum membrane;GO:0005811|lipid droplet	K13698|abhydrolase domain-containing protein 4	NA	NA	abhydrolase domain containing 4
ABHD5	0.453947	0.012869	0.0799219	367	373	350	211	472	287	ENSG00000011198	51099	3	43690113	43734371	+	GO:0006508|proteolysis;GO:0006629|lipid metabolic process;GO:0006631|fatty acid metabolic process;GO:0008654|phospholipid biosynthetic process;GO:0030154|cell differentiation;GO:0010891|negative regulation of sequestering of triglyceride;GO:0010898|positive regulation of triglyceride catabolic process;GO:0050996|positive regulation of lipid catabolic process;GO:0051006|positive regulation of lipo…	GO:0008233|peptidase activity;GO:0016740|transferase activity;GO:0016787|hydrolase activity;GO:0016746|transferase activity, transferring acyl groups;GO:0003841|1-acylglycerol-3-phosphate O-acyltransferase activity;GO:0052689|carboxylic ester hydrolase activity;GO:0042171|lysophosphatidic acid acyltransferase activity;GO:0042171|lysophosphatidic acid acyltransferase activity;GO:0016787|hydrolase …	GO:0005737|cytoplasm;GO:0005829|cytosol;GO:0005811|lipid droplet;GO:0005829|cytosol;GO:0005811|lipid droplet;GO:0005811|lipid droplet;GO:0005811|lipid droplet	K13699|abhydrolase domain-containing protein 5 [EC:2.3.1.51]	hsa04923	Regulation of lipolysis in adipocytes	abhydrolase domain containing 5
ABHD6	-0.389586	0.075113	0.252934	222	235	188	298	429	263	ENSG00000163686	57406	3	58237506	58295693	+	GO:0009395|phospholipid catabolic process;GO:0030336|negative regulation of cell migration;GO:0046464|acylglycerol catabolic process;GO:0046889|positive regulation of lipid biosynthetic process;GO:0060292|long term synaptic depression;GO:0120163|negative regulation of cold-induced thermogenesis;GO:2000124|regulation of endocannabinoid signaling pathway;GO:0120163|negative regulation of cold-induc…	GO:0016787|hydrolase activity;GO:0003824|catalytic activity;GO:0004620|phospholipase activity;GO:0047372|acylglycerol lipase activity;GO:0004620|phospholipase activity;GO:0047372|acylglycerol lipase activity;GO:0047372|acylglycerol lipase activity;GO:0047372|acylglycerol lipase activity;GO:0016787|hydrolase activity;GO:0003824|catalytic activity;GO:0004620|phospholipase activity;GO:0047372|acylgl…	GO:0016020|membrane;GO:0016021|integral component of membrane;GO:0016021|integral component of membrane;GO:0005739|mitochondrion;GO:0032281|AMPA glutamate receptor complex;GO:0005886|plasma membrane;GO:0005739|mitochondrion;GO:0016020|membrane;GO:0016021|integral component of membrane;GO:0016021|integral component of membrane;GO:0005739|mitochondrion;GO:0005886|plasma membrane;GO:0005739|mitochon…	K13700|abhydrolase domain-containing protein 6 [EC:3.1.1.23]	hsa04723	Retrograde endocannabinoid signaling	abhydrolase domain containing 6
ABHD8	0.581035	0.0961122	0.296227	56	91	108	43	81	76	ENSG00000127220	79575	19	17292131	17310236	-	GO:0055088|lipid homeostasis	GO:0016787|hydrolase activity;GO:0003824|catalytic activity;GO:0052689|carboxylic ester hydrolase activity	GO:0070062|extracellular exosome	K13701|abhydrolase domain-containing protein 8	NA	NA	abhydrolase domain containing 8
ABI1	0.20211	0.182888	0.429839	1263	1109	1057	831	1731	1049	ENSG00000136754	10006	10	26746593	26861087	-	GO:0008154|actin polymerization or depolymerization;GO:0008154|actin polymerization or depolymerization;GO:0038096|Fc-gamma receptor signaling pathway involved in phagocytosis;GO:0061098|positive regulation of protein tyrosine kinase activity;GO:0001756|somitogenesis;GO:0016032|viral process;GO:0007169|transmembrane receptor protein tyrosine kinase signaling pathway;GO:0048010|vascular endothelia…	GO:0005515|protein binding;GO:0005515|protein binding;GO:0030296|protein tyrosine kinase activator activity;GO:0008134|transcription factor binding;GO:0045296|cadherin binding;GO:0044877|protein-containing complex binding;GO:0017124|SH3 domain binding;GO:0017124|SH3 domain binding;GO:0044877|protein-containing complex binding;GO:0030296|protein tyrosine kinase activator activity;GO:0008092|cytosk…	GO:0005634|nucleus;GO:0005737|cytoplasm;GO:0016020|membrane;GO:0005886|plasma membrane;GO:0005856|cytoskeleton;GO:0042995|cell projection;GO:0030054|cell junction;GO:0045202|synapse;GO:0045211|postsynaptic membrane;GO:0043005|neuron projection;GO:0005829|cytosol;GO:0030027|lamellipodium;GO:0030027|lamellipodium;GO:0030175|filopodium;GO:0030426|growth cone;GO:0070062|extracellular exosome;GO:00140…	NA	NA	NA	abl interactor 1
ABI1P1	4.52208	0.0405465	1	0	4	7	0	0	0	ENSG00000271484	NA	14	55546674	55548123	+	NA	NA	NA	NA	NA	NA	NA
ABI2	0.0717483	0.630011	0.818874	1026	881	1016	757	1684	958	ENSG00000138443	10152	2	203328219	203447723	+	GO:0008154|actin polymerization or depolymerization;GO:0008154|actin polymerization or depolymerization;GO:0008154|actin polymerization or depolymerization;GO:0016477|cell migration;GO:0007010|cytoskeleton organization;GO:0016032|viral process;GO:0016477|cell migration;GO:0016358|dendrite development;GO:0007611|learning or memory;GO:0018108|peptidyl-tyrosine phosphorylation;GO:0016601|Rac protein…	GO:0005515|protein binding;GO:0005515|protein binding;GO:0031625|ubiquitin protein ligase binding;GO:0044877|protein-containing complex binding;GO:0017124|SH3 domain binding;GO:0017124|SH3 domain binding;GO:0003677|DNA binding;GO:0070064|proline-rich region binding;GO:0008093|cytoskeletal adaptor activity;GO:0017124|SH3 domain binding;GO:0031625|ubiquitin protein ligase binding;GO:0019900|kinase …	GO:0005737|cytoplasm;GO:0005737|cytoplasm;GO:0005856|cytoskeleton;GO:0042995|cell projection;GO:0005829|cytosol;GO:0030027|lamellipodium;GO:0030027|lamellipodium;GO:0030175|filopodium;GO:0030425|dendrite;GO:0005829|cytosol;GO:0005913|cell-cell adherens junction;GO:0032433|filopodium tip;GO:0030027|lamellipodium;GO:0031209|SCAR complex;GO:0031209|SCAR complex;GO:0032433|filopodium tip	K05751|abl interactor 2	hsa04810	Regulation of actin cytoskeleton	abl interactor 2
ABITRAM	0.196023	0.355151	0.613367	234	202	192	171	301	183	NA	NA	NA	NA	NA	NA	NA	NA	NA	NA	NA	NA	NA
ABL1	-0.119089	0.465175	0.706789	2030	2185	2350	2465	3895	2092	ENSG00000097007	25	9	130713946	130887675	+	GO:0010595|positive regulation of endothelial cell migration;GO:0071901|negative regulation of protein serine/threonine kinase activity;GO:0006468|protein phosphorylation;GO:0016310|phosphorylation;GO:0007155|cell adhesion;GO:0006281|DNA repair;GO:0006974|cellular response to DNA damage stimulus;GO:0006974|cellular response to DNA damage stimulus;GO:0006915|apoptotic process;GO:0006914|autophagy;…	GO:0046872|metal ion binding;GO:0000166|nucleotide binding;GO:0004672|protein kinase activity;GO:0005524|ATP binding;GO:0005524|ATP binding;GO:0016740|transferase activity;GO:0016301|kinase activity;GO:0016301|kinase activity;GO:0003677|DNA binding;GO:0003677|DNA binding;GO:0004713|protein tyrosine kinase activity;GO:0004713|protein tyrosine kinase activity;GO:0004713|protein tyrosine kinase acti…	GO:0005634|nucleus;GO:0005634|nucleus;GO:0005634|nucleus;GO:0005634|nucleus;GO:0005737|cytoplasm;GO:0005737|cytoplasm;GO:0016020|membrane;GO:0005654|nucleoplasm;GO:0005739|mitochondrion;GO:0005856|cytoskeleton;GO:0016604|nuclear body;GO:0048471|perinuclear region of cytoplasm;GO:0005654|nucleoplasm;GO:0005829|cytosol;GO:0031965|nuclear membrane;GO:0043025|neuronal cell body;GO:0032991|protein-con…	K06619|abelson tyrosine-protein kinase 1 [EC:2.7.10.2]	hsa04012|hsa04014|hsa04110|hsa04360|hsa04722|hsa05130|hsa05131|hsa05200|hsa05206|hsa05220|hsa05416	ErbB signaling pathway|Ras signaling pathway|Cell cycle|Axon guidance|Neurotrophin signaling pathway|Pathogenic Escherichia coli infection|Shigellosis|Pathways in cancer|MicroRNAs in cancer|Chronic myeloid leukemia|Viral myocarditis	ABL proto-oncogene 1, non-receptor tyrosine kinase
ABL2	0.397633	0.015823	0.0916381	1005	1070	927	584	1316	867	ENSG00000143322	27	1	179099327	179229684	-	GO:0006468|protein phosphorylation;GO:0016310|phosphorylation;GO:0007155|cell adhesion;GO:0030154|cell differentiation;GO:0007165|signal transduction;GO:0006464|cellular protein modification process;GO:0010506|regulation of autophagy;GO:0030155|regulation of cell adhesion;GO:2000249|regulation of actin cytoskeleton reorganization;GO:2000145|regulation of cell motility;GO:0007204|positive regulati…	GO:0046872|metal ion binding;GO:0000166|nucleotide binding;GO:0004672|protein kinase activity;GO:0005524|ATP binding;GO:0016740|transferase activity;GO:0016301|kinase activity;GO:0004713|protein tyrosine kinase activity;GO:0004713|protein tyrosine kinase activity;GO:0005515|protein binding;GO:0004715|non-membrane spanning protein tyrosine kinase activity;GO:0004715|non-membrane spanning protein t…	GO:0005737|cytoplasm;GO:0005856|cytoskeleton;GO:0005829|cytosol;GO:0015629|actin cytoskeleton;GO:0005737|cytoplasm;GO:0005856|cytoskeleton;GO:0005829|cytosol;GO:0015629|actin cytoskeleton;GO:0005737|cytoplasm;GO:0005856|cytoskeleton;GO:0005829|cytosol;GO:0015629|actin cytoskeleton;GO:0005737|cytoplasm;GO:0005856|cytoskeleton;GO:0005829|cytosol;GO:0015629|actin cytoskeleton;GO:0005737|cytoplasm;GO…	K08887|abelson tyrosine-protein kinase 2 [EC:2.7.10.2]	hsa04012|hsa04014|hsa05416	ErbB signaling pathway|Ras signaling pathway|Viral myocarditis	ABL proto-oncogene 2, non-receptor tyrosine kinase
ABLIM1	0.163982	0.275314	0.536658	1912	1836	1761	1255	2895	1842	ENSG00000099204	3983	10	114431113	114685003	-	GO:0007010|cytoskeleton organization;GO:0060271|cilium assembly;GO:0007601|visual perception;GO:0009887|animal organ morphogenesis;GO:0030032|lamellipodium assembly;GO:0030032|lamellipodium assembly;GO:0060271|cilium assembly;GO:0007010|cytoskeleton organization;GO:0060271|cilium assembly;GO:0007601|visual perception;GO:0009887|animal organ morphogenesis;GO:0030032|lamellipodium assembly;GO:00300…	GO:0046872|metal ion binding;GO:0003779|actin binding;GO:0005515|protein binding;GO:0051015|actin filament binding;GO:0003779|actin binding;GO:0046872|metal ion binding;GO:0003779|actin binding;GO:0005515|protein binding;GO:0051015|actin filament binding;GO:0003779|actin binding;GO:0046872|metal ion binding;GO:0003779|actin binding;GO:0005515|protein binding;GO:0051015|actin filament binding;GO:0…	GO:0005737|cytoplasm;GO:0005856|cytoskeleton;GO:0015629|actin cytoskeleton;GO:0015629|actin cytoskeleton;GO:0001725|stress fiber;GO:0001725|stress fiber;GO:0030027|lamellipodium;GO:0005737|cytoplasm;GO:0005856|cytoskeleton;GO:0015629|actin cytoskeleton;GO:0015629|actin cytoskeleton;GO:0001725|stress fiber;GO:0001725|stress fiber;GO:0030027|lamellipodium;GO:0005737|cytoplasm;GO:0005856|cytoskeleto…	K07520|actin-binding LIM protein	hsa04360	Axon guidance	actin binding LIM protein 1
ABLIM2	0.0279479	0.947006	0.98004	35	74	32	46	62	52	ENSG00000163995	84448	4	7965310	8158832	-	GO:0006351|transcription, DNA-templated;GO:0030036|actin cytoskeleton organization;GO:0007010|cytoskeleton organization;GO:0030032|lamellipodium assembly;GO:0006351|transcription, DNA-templated;GO:0030036|actin cytoskeleton organization;GO:0007010|cytoskeleton organization;GO:0030032|lamellipodium assembly;GO:0006351|transcription, DNA-templated;GO:0030036|actin cytoskeleton organization;GO:00070…	GO:0046872|metal ion binding;GO:0003779|actin binding;GO:0051015|actin filament binding;GO:0046872|metal ion binding;GO:0003779|actin binding;GO:0051015|actin filament binding;GO:0046872|metal ion binding;GO:0003779|actin binding;GO:0051015|actin filament binding;GO:0046872|metal ion binding;GO:0003779|actin binding;GO:0051015|actin filament binding;GO:0046872|metal ion binding;GO:0003779|actin b…	GO:0005737|cytoplasm;GO:0015629|actin cytoskeleton;GO:0015629|actin cytoskeleton;GO:0005737|cytoplasm;GO:0015629|actin cytoskeleton;GO:0015629|actin cytoskeleton;GO:0005737|cytoplasm;GO:0015629|actin cytoskeleton;GO:0015629|actin cytoskeleton;GO:0005737|cytoplasm;GO:0015629|actin cytoskeleton;GO:0015629|actin cytoskeleton;GO:0005737|cytoplasm;GO:0015629|actin cytoskeleton;GO:0015629|actin cytoske…	K07520|actin-binding LIM protein	hsa04360	Axon guidance	actin binding LIM protein family member 2
ABLIM3	0.825006	0.00103118	0.0130167	146	153	155	81	129	92	ENSG00000173210	22885	5	149141483	149260542	+	GO:0006351|transcription, DNA-templated;GO:0030036|actin cytoskeleton organization;GO:0007010|cytoskeleton organization;GO:0060271|cilium assembly;GO:0030032|lamellipodium assembly;GO:0030032|lamellipodium assembly;GO:0060271|cilium assembly;GO:1903955|positive regulation of protein targeting to mitochondrion;GO:0006351|transcription, DNA-templated;GO:0030036|actin cytoskeleton organization;GO:00…	GO:0046872|metal ion binding;GO:0003779|actin binding;GO:0005515|protein binding;GO:0051015|actin filament binding;GO:0046872|metal ion binding;GO:0003779|actin binding;GO:0005515|protein binding;GO:0051015|actin filament binding;GO:0046872|metal ion binding;GO:0003779|actin binding;GO:0005515|protein binding;GO:0051015|actin filament binding;GO:0046872|metal ion binding;GO:0003779|actin binding;…	GO:0005737|cytoplasm;GO:0015629|actin cytoskeleton;GO:0001725|stress fiber;GO:0001725|stress fiber;GO:0030027|lamellipodium;GO:0005737|cytoplasm;GO:0015629|actin cytoskeleton;GO:0001725|stress fiber;GO:0001725|stress fiber;GO:0030027|lamellipodium;GO:0005737|cytoplasm;GO:0015629|actin cytoskeleton;GO:0001725|stress fiber;GO:0001725|stress fiber;GO:0030027|lamellipodium;GO:0005737|cytoplasm;GO:001…	K07520|actin-binding LIM protein	hsa04360	Axon guidance	actin binding LIM protein family member 3
ABO	0.0833328	0.775752	0.89944	102	98	111	64	151	135	ENSG00000175164	28	9	133250401	133275214	-	GO:0005975|carbohydrate metabolic process;GO:0005975|carbohydrate metabolic process	GO:0016758|transferase activity, transferring hexosyl groups;GO:0016758|transferase activity, transferring hexosyl groups;GO:0004380|glycoprotein-fucosylgalactoside alpha-N-acetylgalactosaminyltransferase activity;GO:0004381|fucosylgalactoside 3-alpha-galactosyltransferase activity	GO:0016020|membrane;GO:0016021|integral component of membrane;GO:0016020|membrane;GO:0016021|integral component of membrane	K00709|histo-blood group ABO system transferase [EC:2.4.1.40 2.4.1.37]	hsa00601|hsa01100	Glycosphingolipid biosynthesis - lacto and neolacto series|Metabolic pathways	ABO, alpha 1-3-N-acetylgalactosaminyltransferase and alpha 1-3-galactosyltransferase
ABR	-0.256006	0.130055	0.354209	1955	1944	1968	2507	3691	2035	ENSG00000159842	29	17	1003518	1229021	-	GO:0035556|intracellular signal transduction;GO:0007165|signal transduction;GO:0035023|regulation of Rho protein signal transduction;GO:0043547|positive regulation of GTPase activity;GO:0051056|regulation of small GTPase mediated signal transduction;GO:0007186|G-protein coupled receptor signaling pathway;GO:0007264|small GTPase mediated signal transduction;GO:0043065|positive regulation of apopto…	GO:0005085|guanyl-nucleotide exchange factor activity;GO:0005089|Rho guanyl-nucleotide exchange factor activity;GO:0005096|GTPase activator activity;GO:0005096|GTPase activator activity;GO:0005085|guanyl-nucleotide exchange factor activity;GO:0005089|Rho guanyl-nucleotide exchange factor activity;GO:0005085|guanyl-nucleotide exchange factor activity;GO:0005089|Rho guanyl-nucleotide exchange facto…	GO:0016020|membrane;GO:0005829|cytosol;GO:0005829|cytosol;GO:0005886|plasma membrane;GO:0016020|membrane;GO:0005829|cytosol;GO:0005622|intracellular;GO:0016020|membrane;GO:0005829|cytosol;GO:0016020|membrane;GO:0005829|cytosol;GO:0005622|intracellular	K20629|active breakpoint cluster region-related protein	NA	NA	ABR, RhoGEF and GTPase activating protein
ABR-AS1	-0.0515535	0.970525	1	9	0	1	2	7	4	NA	NA	NA	NA	NA	NA	NA	NA	NA	NA	NA	NA	NA
ABRA	0.789	0.752101	1	4	0	0	1	2	0	ENSG00000174429	137735	8	106759483	106770245	-	GO:0015031|protein transport;GO:0045944|positive regulation of transcription by RNA polymerase II;GO:0045893|positive regulation of transcription, DNA-templated;GO:0035025|positive regulation of Rho protein signal transduction;GO:0051091|positive regulation of DNA-binding transcription factor activity;GO:0000060|protein import into nucleus, translocation;GO:0000060|protein import into nucleus, tr…	GO:0003779|actin binding;GO:0003779|actin binding	GO:0005737|cytoplasm;GO:0005856|cytoskeleton;GO:0030017|sarcomere;GO:0005886|plasma membrane;GO:0030017|sarcomere;GO:0015629|actin cytoskeleton;GO:0030017|sarcomere;GO:0015629|actin cytoskeleton;GO:0030016|myofibril	NA	NA	NA	actin binding Rho activating protein
ABRACL	0.0156702	0.928241	0.971385	1170	860	851	853	1795	855	ENSG00000146386	58527	6	139028682	139043302	+	GO:0032970|regulation of actin filament-based process	NA	NA	NA	NA	NA	ABRA C-terminal like
ABRAXAS1	0.295144	0.284621	0.546008	96	104	88	73	142	71	ENSG00000163322	84142	4	83459517	83523348	-	GO:0006325|chromatin organization;GO:0006281|DNA repair;GO:0006974|cellular response to DNA damage stimulus;GO:0016579|protein deubiquitination;GO:0045739|positive regulation of DNA repair;GO:0072425|signal transduction involved in G2 DNA damage checkpoint;GO:0006302|double-strand break repair;GO:0006303|double-strand break repair via nonhomologous end joining;GO:0010212|response to ionizing radi…	GO:0005515|protein binding;GO:0031593|polyubiquitin modification-dependent protein binding	GO:0005634|nucleus;GO:0005634|nucleus;GO:0016604|nuclear body;GO:0005654|nucleoplasm;GO:0070531|BRCA1-A complex;GO:0016604|nuclear body	K20774|BRCA1-A complex subunit Abraxas	hsa03440	Homologous recombination	abraxas 1, BRCA1 A complex subunit
ABRAXAS2	0.610143	0.000853936	0.0113	504	455	390	251	526	299	ENSG00000165660	23172	10	124801785	124836670	+	GO:0051301|cell division;GO:0007049|cell cycle;GO:0007059|chromosome segregation;GO:0016579|protein deubiquitination;GO:0070536|protein K63-linked deubiquitination;GO:0090307|mitotic spindle assembly;GO:0000278|mitotic cell cycle;GO:0008608|attachment of spindle microtubules to kinetochore;GO:0002931|response to ischemia	GO:0008017|microtubule binding;GO:0005515|protein binding;GO:0031593|polyubiquitin modification-dependent protein binding	GO:0005634|nucleus;GO:0005737|cytoplasm;GO:0005737|cytoplasm;GO:0005856|cytoskeleton;GO:0005874|microtubule;GO:0000922|spindle pole;GO:0005813|centrosome;GO:0030496|midbody;GO:0005829|cytosol;GO:0036449|microtubule minus-end;GO:0031616|spindle pole centrosome;GO:0070552|BRISC complex	K20799|BRISC complex subunit Abro1	NA	NA	abraxas 2, BRISC complex subunit
ABT1	-0.222386	0.316307	0.577751	1060	1000	791	1291	1922	759	ENSG00000146109	29777	6	26596952	26600744	+	GO:0006357|regulation of transcription by RNA polymerase II;GO:0006366|transcription by RNA polymerase II;GO:0021522|spinal cord motor neuron differentiation;GO:1903508|positive regulation of nucleic acid-templated transcription;GO:0006366|transcription by RNA polymerase II;GO:0000447|endonucleolytic cleavage in ITS1 to separate SSU-rRNA from 5.8S rRNA and LSU-rRNA from tricistronic rRNA transcri…	GO:0003676|nucleic acid binding;GO:0003723|RNA binding;GO:0003723|RNA binding;GO:0003677|DNA binding;GO:0005515|protein binding;GO:0003723|RNA binding;GO:0003713|transcription coactivator activity	GO:0005634|nucleus;GO:0005667|transcription factor complex;GO:0005730|nucleolus;GO:0005730|nucleolus;GO:0005634|nucleus	K14785|ESF2/ABP1 family protein	NA	NA	activator of basal transcription 1
ABTB1	1.46504e-05	0.999955	0.999955	162	140	119	154	236	112	ENSG00000114626	80325	3	127672935	127680920	+	GO:0006412|translation;GO:0006414|translational elongation;GO:0006412|translation;GO:0006414|translational elongation;GO:0006412|translation;GO:0006414|translational elongation	GO:0005515|protein binding;GO:0003746|translation elongation factor activity;GO:0005515|protein binding;GO:0003746|translation elongation factor activity;GO:0005515|protein binding;GO:0003746|translation elongation factor activity	GO:0005737|cytoplasm;GO:0005730|nucleolus;GO:0005829|cytosol;GO:0005886|plasma membrane;GO:0005737|cytoplasm;GO:0005730|nucleolus;GO:0005829|cytosol;GO:0005886|plasma membrane;GO:0005737|cytoplasm;GO:0005730|nucleolus;GO:0005829|cytosol;GO:0005886|plasma membrane	K10520|ankyrin repeat and BTB/POZ domain-containing protein 1	NA	NA	ankyrin repeat and BTB domain containing 1
ABTB2	-0.360062	0.0828375	0.269533	556	726	741	982	1344	709	ENSG00000166016	25841	11	34150988	34358008	-	GO:0097237|cellular response to toxic substance	GO:0046982|protein heterodimerization activity;GO:0003674|molecular_function	GO:0005634|nucleus;GO:0005654|nucleoplasm;GO:0005575|cellular_component	K10521|ankyrin repeat and BTB/POZ domain-containing protein 2	NA	NA	ankyrin repeat and BTB domain containing 2
AC000032.1	0.367447	0.826201	1	1	8	0	0	2	6	ENSG00000260246	NA	1	109693117	109693742	-	NA	NA	NA	NA	NA	NA	NA
AC000041.1	2.09251	0.604081	1	0	2	0	0	0	0	ENSG00000242156	NA	22	29419155	29423193	-	NA	NA	NA	NA	NA	NA	NA
AC000058.1	3.0845	0.32623	1	1	3	0	0	0	0	ENSG00000223665	NA	7	91638847	91643512	-	NA	NA	NA	NA	NA	NA	NA
AC000061.1	-1.76806	0.368744	1	0	1	1	1	3	4	ENSG00000083622	NA	7	117604791	117647415	-	NA	NA	NA	NA	NA	NA	NA
AC000068.2	-1.32919	0.516141	1	0	0	3	3	7	0	ENSG00000273212	NA	22	19456503	19456962	+	NA	NA	NA	NA	NA	NA	NA
AC000078.1	0.535242	0.630443	1	6	6	6	0	14	4	ENSG00000232926	NA	22	19887289	19887970	+	NA	NA	NA	NA	NA	NA	NA
AC000081.1	0.510825	0.784416	1	0	8	0	0	3	4	ENSG00000230194	NA	22	19238443	19238739	-	NA	NA	NA	NA	NA	NA	NA
AC000111.2	-2.8959	0.353847	1	0	0	0	1	0	3	ENSG00000237974	NA	7	117487737	117487929	+	NA	NA	NA	NA	NA	NA	NA
AC000120.1	0.774842	0.322757	1	13	10	9	6	12	5	ENSG00000243107	NA	7	92200014	92206857	-	NA	NA	NA	NA	NA	NA	NA
AC000123.1	1.17397	0.10785	0.317263	20	24	21	0	25	14	ENSG00000224138	NA	7	127350128	127351523	+	NA	NA	NA	NA	NA	NA	NA
AC000123.2	0.0222558	0.989012	1	1	0	6	1	3	4	ENSG00000279265	NA	7	127349833	127350293	-	NA	NA	NA	NA	NA	NA	NA
AC000123.3	0.406503	0.363744	0.62065	53	41	60	18	49	68	ENSG00000280347	NA	7	127359785	127364759	-	NA	NA	NA	NA	NA	NA	NA
AC001226.1	-1.84378	0.64696	1	0	0	0	0	0	2	ENSG00000274898	NA	13	77027944	77028482	+	NA	NA	NA	NA	NA	NA	NA
AC001226.2	0.229079	0.756224	1	10	14	11	3	23	13	ENSG00000283208	NA	13	76992078	77129589	+	NA	NA	GO:0005764|lysosome;GO:0005764|lysosome;GO:0005764|lysosome;GO:0005764|lysosome	NA	NA	NA	novel protein
AC002044.1	0.679508	0.418652	1	9	12	11	1	15	10	ENSG00000272330	NA	16	73014319	73014476	-	NA	NA	NA	NA	NA	NA	NA
AC002044.2	0.389667	0.334135	0.593376	36	39	55	24	72	30	ENSG00000279591	NA	16	73015047	73016016	-	NA	NA	NA	NA	NA	NA	NA
AC002044.3	0.288259	0.620735	0.813642	16	25	23	9	22	30	ENSG00000280092	NA	16	73005601	73006141	-	NA	NA	NA	NA	NA	NA	NA
AC002056.1	0.268091	0.757861	1	9	5	11	2	16	9	ENSG00000213683	NA	22	50754675	50755434	-	NA	NA	NA	NA	NA	NA	NA
AC002059.1	-1.57626	0.388548	1	3	0	0	5	4	1	ENSG00000273216	NA	22	29316744	29317220	-	NA	NA	NA	NA	NA	NA	NA
AC002064.2	-1.54453	0.702791	1	0	0	0	0	1	1	ENSG00000234459	NA	7	90266034	90270216	-	NA	NA	NA	NA	NA	NA	NA
AC002075.2	1.16968	0.774377	1	0	0	1	0	0	0	ENSG00000237729	NA	7	93669826	93670077	-	NA	NA	NA	NA	NA	NA	NA
AC002094.4	-1.27986	0.33364	1	0	2	4	6	5	5	ENSG00000277450	NA	17	28373256	28373562	+	NA	NA	NA	NA	NA	NA	NA
AC002094.5	-1.28837	0.281446	1	1	2	6	15	7	1	ENSG00000279532	NA	17	28373673	28374301	-	NA	NA	NA	NA	NA	NA	NA
AC002116.2	0.483562	0.379689	0.635799	21	19	39	21	18	23	ENSG00000267698	NA	19	36014508	36045972	+	NA	NA	NA	NA	NA	NA	NA
AC002128.1	0.511465	0.174321	0.417179	46	54	75	34	93	30	ENSG00000268947	NA	19	35262846	35264804	+	NA	NA	NA	NA	NA	NA	NA
AC002128.2	0.11914	0.75125	0.886858	37	61	92	39	124	59	ENSG00000271366	NA	19	35251440	35253639	-	NA	NA	NA	NA	NA	NA	NA
AC002306.1	0.70816	0.326743	0.587	16	9	32	2	28	16	ENSG00000259242	NA	19	19606350	19608660	+	NA	NA	NA	NA	NA	NA	NA
AC002310.2	-0.696274	0.692381	1	0	1	3	3	2	2	ENSG00000239791	NA	16	30572250	30583860	+	NA	NA	NA	NA	NA	NA	NA
AC002310.3	-1.12492	0.746224	1	0	0	1	0	4	0	ENSG00000260494	NA	16	30537202	30538231	-	NA	NA	NA	NA	NA	NA	NA
AC002310.6	-0.0740374	0.855745	0.940959	39	24	46	34	68	37	ENSG00000278922	NA	16	30526918	30528294	+	NA	NA	NA	NA	NA	NA	NA
AC002347.1	1.63573	0.327598	1	3	3	3	0	3	1	ENSG00000261433	NA	17	10658542	10659082	-	NA	NA	NA	NA	NA	NA	NA
AC002347.2	0.603765	0.863537	1	0	2	0	0	2	0	ENSG00000263388	NA	17	10680734	10683988	+	NA	NA	NA	NA	NA	NA	NA
AC002350.2	-0.272549	0.817692	1	2	2	6	3	8	4	ENSG00000278993	NA	12	110501614	110503441	+	NA	NA	NA	NA	NA	NA	NA
AC002378.1	2.03291	0.490926	1	0	0	4	1	0	0	ENSG00000225676	NA	22	30184644	30207109	-	NA	NA	NA	NA	NA	NA	NA
AC002381.1	0.572217	0.871426	1	2	0	0	0	2	0	ENSG00000228341	NA	7	107450083	107450362	+	NA	NA	NA	NA	NA	NA	NA
AC002401.1	2.09251	0.604081	1	0	2	0	0	0	0	ENSG00000236472	NA	17	50135586	50146176	+	NA	NA	NA	NA	NA	NA	NA
AC002401.2	2.66207	0.448912	1	0	2	1	0	0	0	ENSG00000250282	NA	17	50100704	50101920	-	NA	NA	NA	NA	NA	NA	NA
AC002401.3	-3.63511	0.156572	1	0	0	0	3	6	0	ENSG00000275025	NA	17	50098460	50098899	-	NA	NA	NA	NA	NA	NA	NA
AC002401.4	3.85178	0.175065	1	0	0	7	0	0	0	ENSG00000276851	NA	17	50094065	50094647	+	NA	NA	NA	NA	NA	NA	NA
AC002463.1	-0.988586	0.389237	1	1	0	11	4	14	11	ENSG00000223646	101928012	7	112622378	112708080	+	NA	NA	NA	NA	NA	NA	NA
AC002470.1	-0.85404	0.322268	1	7	5	6	19	11	5	ENSG00000272829	NA	22	20981361	20981755	-	NA	NA	NA	NA	NA	NA	NA
AC002525.1	3.4156	0.279115	1	0	5	0	0	0	0	ENSG00000279314	NA	13	31960325	31961946	-	NA	NA	NA	NA	NA	NA	NA
AC002542.1	0.102283	0.968225	1	3	0	0	0	3	1	ENSG00000227532	NA	7	117187548	117187740	-	NA	NA	NA	NA	NA	NA	NA
AC002543.1	0.657174	0.371253	1	14	10	14	4	21	7	ENSG00000235945	NA	7	116873454	116876376	-	NA	NA	NA	NA	NA	NA	NA
AC002550.1	-1.36536	0.502414	1	0	0	3	0	8	3	ENSG00000261312	NA	16	19706351	19715383	+	NA	NA	NA	NA	NA	NA	NA
AC002550.2	-0.482164	0.560039	1	7	7	5	7	20	7	ENSG00000276571	NA	16	19694035	19694428	-	NA	NA	NA	NA	NA	NA	NA
AC002551.1	2.45563	0.163568	1	4	4	3	0	3	0	ENSG00000261736	NA	16	27643199	27644663	+	NA	NA	NA	NA	NA	NA	NA
AC002553.1	0.570841	0.233052	0.490396	36	37	44	9	51	39	ENSG00000227782	NA	17	16040472	16041273	+	NA	NA	NA	NA	NA	NA	NA
AC002553.4	-0.12596	0.870656	0.948538	14	30	5	6	13	40	ENSG00000275413	NA	17	16023323	16023653	-	NA	NA	NA	NA	NA	NA	NA
AC002558.1	0.371018	0.56225	0.776222	18	17	17	4	35	15	ENSG00000239291	NA	17	47159191	47159993	-	NA	NA	NA	NA	NA	NA	NA
AC002558.2	0.377699	0.750708	1	0	6	11	3	13	2	ENSG00000261872	NA	17	47169826	47171049	+	NA	NA	NA	NA	NA	NA	NA
AC002558.3	-0.244316	0.591291	0.795555	38	29	21	19	69	43	ENSG00000262265	NA	17	47161075	47162064	-	NA	NA	NA	NA	NA	NA	NA
AC002563.1	-0.53442	0.788109	1	1	0	3	0	8	1	ENSG00000255692	NA	12	119699768	119701011	+	NA	NA	NA	NA	NA	NA	NA
AC002984.1	0.569178	0.779234	1	3	2	0	2	2	0	ENSG00000267005	NA	19	36173406	36173853	-	NA	NA	NA	NA	NA	NA	NA
AC003002.2	0.630817	0.7231	1	0	1	7	0	2	4	ENSG00000268533	NA	19	57394183	57438457	+	NA	NA	NA	NA	NA	NA	novel protein
AC003002.3	1.03896	0.772438	1	2	0	0	0	0	1	ENSG00000269533	NA	19	57389884	57419994	+	GO:0006355|regulation of transcription, DNA-templated;GO:0006355|regulation of transcription, DNA-templated	GO:0003676|nucleic acid binding;GO:0003676|nucleic acid binding	GO:0005622|intracellular;GO:0005622|intracellular	NA	NA	NA	novel transcript
AC003005.2	-2.47269	0.271571	1	0	0	1	2	3	2	ENSG00000268266	NA	19	57477649	57482996	+	NA	NA	NA	NA	NA	NA	NA
AC003043.1	1.16968	0.774377	1	1	0	0	0	0	0	ENSG00000267211	NA	17	44328613	44331462	+	NA	NA	NA	NA	NA	NA	NA
AC003070.2	-1.873	0.495084	1	0	1	0	3	1	0	ENSG00000267446	NA	17	45371402	45372057	-	NA	NA	NA	NA	NA	NA	NA
AC003072.1	0.971862	0.207302	0.460494	28	23	5	7	30	3	ENSG00000250318	NA	22	30653877	30654814	-	NA	NA	NA	NA	NA	NA	NA
AC003075.1	0.449481	0.802609	1	0	9	0	0	8	2	ENSG00000237773	NA	7	17279834	17299357	-	NA	NA	NA	NA	NA	NA	NA
AC003101.2	0.699707	0.776119	1	2	0	2	0	4	0	ENSG00000278546	NA	17	31560132	31560573	+	NA	NA	NA	NA	NA	NA	NA
AC003102.1	-0.104162	0.878566	0.95156	13	9	22	12	47	6	ENSG00000260793	NA	17	44221401	44223710	+	NA	NA	NA	NA	NA	NA	NA
AC003681.1	0.235331	0.466009	0.707467	107	124	124	43	221	126	ENSG00000279159	NA	22	29978950	30028236	-	NA	NA	NA	NA	NA	NA	NA
AC003682.1	0.698153	0.426588	1	12	3	14	3	11	8	ENSG00000268392	NA	19	57625032	57626950	+	NA	NA	NA	NA	NA	NA	NA
AC003965.1	-0.360051	0.79344	1	2	2	3	4	6	1	ENSG00000263280	NA	16	2866348	2867618	-	NA	NA	NA	NA	NA	NA	NA
AC003965.2	-1.16925	0.221483	1	6	2	4	9	7	13	ENSG00000263325	NA	16	2857898	2859726	+	NA	NA	NA	NA	NA	NA	NA
AC003991.1	-0.876074	0.807513	1	1	0	0	0	0	2	ENSG00000228113	NA	7	88219359	88304367	+	NA	NA	NA	NA	NA	NA	NA
AC004000.1	0.714527	0.230288	0.487846	17	13	44	10	27	18	ENSG00000237903	NA	X	119422917	119423547	+	NA	NA	NA	NA	NA	NA	NA
AC004024.1	-0.307605	0.939581	1	1	0	0	0	2	0	ENSG00000257624	NA	12	112000739	112000985	-	NA	NA	NA	NA	NA	NA	NA
AC004034.1	0.757907	0.479369	1	13	3	6	6	1	6	ENSG00000262482	NA	16	2939714	2954276	-	NA	NA	NA	NA	NA	NA	NA
AC004039.1	0.119688	0.897376	1	8	9	5	1	14	11	ENSG00000230612	NA	5	132688681	132723725	+	NA	NA	NA	NA	NA	NA	NA
AC004054.1	-2.03254	0.612383	1	0	0	0	2	0	0	ENSG00000248984	NA	4	91108023	91112790	-	NA	NA	NA	NA	NA	NA	NA
AC004057.1	-0.581489	0.0116827	0.0747639	600	491	520	925	1489	505	ENSG00000196656	NA	4	113214046	113217170	-	NA	NA	NA	NA	NA	NA	NA
AC004067.1	-0.472356	0.523413	0.747679	10	5	16	5	23	24	ENSG00000273447	NA	4	109692004	109692703	+	NA	NA	NA	NA	NA	NA	NA
AC004069.1	0.853272	0.696115	1	1	2	1	0	2	1	ENSG00000251259	NA	4	105137280	105140619	-	NA	NA	NA	NA	NA	NA	NA
AC004076.1	-0.41533	0.738632	1	0	4	6	4	10	3	ENSG00000268163	NA	19	57437970	57477536	-	GO:0006355|regulation of transcription, DNA-templated	GO:0003676|nucleic acid binding	GO:0005622|intracellular	NA	NA	NA	novel transcript
AC004076.2	-0.176551	0.686104	0.850763	26	65	79	27	144	79	ENSG00000276449	NA	19	57449689	57453011	+	NA	NA	NA	NA	NA	NA	NA
AC004129.2	-0.720739	0.859633	1	0	0	0	0	1	0	ENSG00000234406	NA	7	25185623	25188724	+	NA	NA	NA	NA	NA	NA	NA
AC004134.1	-1.77583	0.202601	1	1	1	2	2	11	5	ENSG00000267592	NA	17	35596904	35597128	-	NA	NA	NA	NA	NA	NA	NA
AC004148.2	-0.220001	0.477588	0.71556	65	105	86	62	223	100	ENSG00000263272	NA	17	5425139	5432876	-	NA	NA	NA	NA	NA	NA	NA
AC004156.1	-0.484784	0.55463	1	9	7	4	6	21	9	ENSG00000267666	NA	19	663482	669500	+	NA	NA	NA	NA	NA	NA	NA
AC004158.1	-0.714925	0.546343	1	0	6	5	3	5	12	ENSG00000260664	NA	16	72425948	72533892	+	NA	NA	NA	NA	NA	NA	NA
AC004160.2	-2.64115	0.475114	1	0	0	0	0	6	0	ENSG00000230435	NA	7	11406955	11414078	+	NA	NA	NA	NA	NA	NA	NA
AC004217.2	2.68629	0.207189	1	0	4	5	0	2	0	ENSG00000257494	NA	12	112256800	112259091	+	NA	NA	NA	NA	NA	NA	NA
AC004217.3	0.862036	0.64443	1	4	0	2	1	2	1	ENSG00000257658	NA	12	112321759	112323089	+	NA	NA	NA	NA	NA	NA	NA
AC004223.1	-0.666442	0.533707	1	1	7	4	10	7	4	ENSG00000243423	NA	17	35076737	35077007	+	NA	NA	NA	NA	NA	NA	NA
AC004223.2	1.53054	0.0735814	1	19	11	6	4	7	4	ENSG00000267457	NA	17	35073831	35074374	-	NA	NA	NA	NA	NA	NA	NA
AC004223.4	-0.47396	0.828543	1	2	0	1	0	2	3	ENSG00000273687	NA	17	35018660	35018991	+	NA	NA	NA	NA	NA	NA	NA
AC004233.1	0.0455976	0.96062	1	3	5	12	7	8	7	ENSG00000262362	NA	16	3003431	3005101	-	NA	NA	NA	NA	NA	NA	NA
AC004233.3	-0.365163	0.332599	0.591452	43	37	53	55	126	36	ENSG00000272079	NA	16	3006120	3007388	+	NA	NA	NA	NA	NA	NA	NA
AC004233.4	-1.08279	0.331192	1	0	2	9	4	15	10	ENSG00000274367	NA	16	2981175	2981591	-	NA	NA	NA	NA	NA	NA	NA
AC004241.2	-1.94042	0.629168	1	0	0	0	1	0	1	ENSG00000274902	NA	12	47731908	47732351	+	NA	NA	NA	NA	NA	NA	NA
AC004241.3	1.04126	0.36323	1	1	9	8	2	6	3	ENSG00000276390	NA	12	47699401	47699917	-	NA	NA	NA	NA	NA	NA	NA
AC004241.4	-0.803831	0.758648	1	0	2	0	0	1	3	ENSG00000277173	NA	12	47768529	47769648	+	NA	NA	NA	NA	NA	NA	NA
AC004253.1	0.629733	0.452657	1	18	5	15	1	16	14	ENSG00000263990	NA	17	31873926	31886666	+	NA	NA	NA	NA	NA	NA	NA
AC004257.1	0.241043	0.952839	1	0	0	1	0	1	0	ENSG00000269635	NA	19	15221015	15222297	-	NA	NA	NA	NA	NA	NA	NA
AC004263.2	-0.498904	0.749266	1	1	1	3	3	3	2	ENSG00000275936	NA	12	120224744	120225421	+	NA	NA	NA	NA	NA	NA	NA
AC004381.1	-1.84378	0.64696	1	0	0	0	0	0	2	ENSG00000260510	NA	16	20743663	20766620	-	NA	NA	NA	NA	NA	NA	NA
AC004381.2	-2.89371	0.0013961	1	0	5	2	16	30	17	ENSG00000283399	NA	16	20711473	20732990	+	NA	NA	NA	NA	NA	NA	NA
AC004449.1	-0.54586	0.667438	1	1	1	8	4	2	9	ENSG00000261204	NA	19	637105	637537	-	NA	NA	NA	NA	NA	NA	NA
AC004453.2	3.4156	0.279115	1	0	5	0	0	0	0	ENSG00000279853	NA	7	44367140	44369292	-	NA	NA	NA	NA	NA	NA	NA
AC004461.1	-0.261975	0.764636	1	4	5	10	5	14	9	ENSG00000237347	NA	22	19055801	19056512	+	NA	NA	NA	NA	NA	NA	NA
AC004466.1	-3.72487	0.0556017	1	0	1	0	0	16	5	ENSG00000268069	NA	12	47784923	47786002	+	NA	NA	NA	NA	NA	NA	NA
AC004466.2	0.0781909	0.92756	1	3	11	9	8	12	6	ENSG00000274737	NA	12	47817451	47817966	-	NA	NA	NA	NA	NA	NA	NA
AC004466.3	1.63959	0.461578	1	0	0	7	0	2	1	ENSG00000276691	NA	12	47788426	47788971	+	NA	NA	NA	NA	NA	NA	NA
AC004471.1	-0.291792	0.756826	1	1	11	7	7	18	5	ENSG00000223461	NA	22	19121529	19124503	+	NA	NA	NA	NA	NA	NA	NA
AC004471.2	-3.43586	0.250595	1	0	0	0	0	0	6	ENSG00000272682	NA	22	19124309	19128449	-	NA	NA	NA	NA	NA	NA	NA
AC004477.3	0.0219847	0.972672	0.989834	17	16	9	13	16	18	ENSG00000278765	NA	17	48066704	48067293	-	NA	NA	NA	NA	NA	NA	NA
AC004486.1	2.87468	0.181874	1	2	2	3	0	0	1	ENSG00000257905	NA	12	47593208	47593440	+	NA	NA	NA	NA	NA	NA	NA
AC004492.1	0.684042	0.64068	1	13	0	1	1	11	1	ENSG00000272072	NA	7	107192559	107193300	-	NA	NA	NA	NA	NA	NA	NA
AC004543.1	-2.06729	0.606097	1	0	0	0	0	4	0	ENSG00000237921	NA	7	19813685	19818090	-	NA	NA	NA	NA	NA	NA	NA
AC004556.1	-0.462587	0.387111	0.642432	633	746	421	1195	1163	451	ENSG00000276345	107987373	KI270721.1	2585	11802	+	NA	NA	NA	NA	NA	NA	39S ribosomal protein L23, mitochondrial-like
AC004584.1	-2.06729	0.606097	1	0	0	0	0	4	0	ENSG00000262298	NA	17	56939932	56941275	+	NA	NA	NA	NA	NA	NA	NA
AC004584.2	0.239882	0.921034	1	0	2	1	0	1	2	ENSG00000262623	NA	17	56951664	56952404	+	NA	NA	NA	NA	NA	NA	NA
AC004585.1	0.757096	0.186114	0.433608	19	21	34	6	29	20	ENSG00000266088	NA	17	40517026	40527002	+	NA	NA	NA	NA	NA	NA	NA
AC004594.1	-0.967116	0.318943	1	2	3	10	2	24	13	ENSG00000240499	NA	7	122328469	122440388	+	NA	NA	NA	NA	NA	NA	NA
AC004637.1	-0.795819	0.61575	1	1	3	2	0	1	10	ENSG00000267304	NA	19	3672582	3674295	+	NA	NA	NA	NA	NA	NA	NA
AC004672.1	1.46076	0.426418	1	2	3	2	0	1	2	ENSG00000249028	NA	12	1380060	1391502	-	NA	NA	NA	NA	NA	NA	NA
AC004672.2	2.1137	0.492229	1	0	0	4	0	1	0	ENSG00000267285	NA	12	1385833	1386987	+	NA	NA	NA	NA	NA	NA	NA
AC004678.1	-0.11113	0.899679	1	10	2	11	6	22	5	ENSG00000275468	NA	19	2013728	2014656	-	NA	NA	NA	NA	NA	NA	NA
AC004678.2	-0.361304	0.53987	0.760279	13	16	15	25	24	15	ENSG00000279653	NA	19	2002580	2003581	-	NA	NA	NA	NA	NA	NA	NA
AC004691.1	0.0615398	0.967839	1	0	3	5	5	2	1	ENSG00000229263	NA	7	30796691	30803410	-	NA	NA	NA	NA	NA	NA	NA
AC004702.1	0.229514	0.819676	1	5	8	4	6	10	2	ENSG00000263494	NA	17	20185082	20322973	+	NA	NA	NA	NA	NA	NA	NA
AC004706.1	-1.43384	0.38371	1	0	0	4	2	6	5	ENSG00000261996	NA	17	6653464	6655009	-	NA	NA	NA	NA	NA	NA	NA
AC004706.4	0.505828	0.168214	0.409737	48	100	71	40	75	67	ENSG00000282936	NA	17	6636780	6640316	-	NA	NA	NA	NA	NA	NA	NA
AC004707.1	2.05894	0.610159	1	2	0	0	0	0	0	ENSG00000253102	NA	17	50396438	50397888	+	NA	NA	NA	NA	NA	NA	NA
AC004771.2	2.65915	0.272383	1	0	4	2	0	0	1	ENSG00000234203	NA	17	4972851	4974681	+	NA	NA	NA	NA	NA	NA	NA
AC004771.3	-1.27868	0.457982	1	0	4	0	6	2	2	ENSG00000262227	NA	17	4987706	4988446	+	NA	NA	NA	NA	NA	NA	NA
AC004775.1	0.405121	0.876434	1	0	0	4	0	5	0	ENSG00000272203	NA	5	132817248	132818000	-	NA	NA	NA	NA	NA	NA	NA
AC004777.1	-0.720739	0.859633	1	0	0	0	0	1	0	ENSG00000279370	NA	5	131261321	131261607	-	NA	NA	NA	NA	NA	NA	NA
AC004784.1	-2.43408	0.00926496	1	4	0	5	5	36	22	ENSG00000282943	NA	19	42977463	43171515	+	NA	NA	NA	NA	NA	NA	NA
AC004801.1	0.009305	0.995309	1	0	7	1	1	10	1	ENSG00000226138	NA	12	48085062	48085421	+	NA	NA	NA	NA	NA	NA	NA
AC004801.2	-0.213282	0.810287	1	3	9	7	8	14	5	ENSG00000240399	NA	12	48054813	48055591	-	NA	NA	NA	NA	NA	NA	NA
AC004801.6	1.36356	0.257703	1	9	1	12	0	9	3	ENSG00000276814	NA	12	48039784	48040761	-	NA	NA	NA	NA	NA	NA	NA
AC004803.1	0.395629	0.743999	1	5	4	9	1	21	0	ENSG00000250132	NA	12	974133	991190	-	NA	NA	NA	NA	NA	NA	NA
AC004805.1	0.633216	0.710049	1	0	3	4	1	4	1	ENSG00000266076	NA	17	65538102	65641033	-	NA	NA	NA	NA	NA	NA	novel transcript
AC004805.2	0.145268	0.971543	1	0	0	1	1	0	0	ENSG00000270870	NA	17	65654914	65655395	+	NA	NA	NA	NA	NA	NA	NA
AC004805.3	-1.44172	0.658274	1	0	1	0	0	5	0	ENSG00000271587	NA	17	65644308	65644617	+	NA	NA	NA	NA	NA	NA	NA
AC004812.2	-0.418123	0.479184	0.716297	7	23	18	13	41	26	ENSG00000277283	NA	12	120116907	120119000	+	NA	NA	NA	NA	NA	NA	NA
AC004816.2	1.16968	0.774377	1	0	0	1	0	0	0	ENSG00000275630	NA	14	70822004	70823984	+	NA	NA	NA	NA	NA	NA	NA
AC004825.2	-2.8323	0.0816459	1	1	1	0	7	6	3	ENSG00000274818	NA	14	70906657	70907111	-	NA	NA	NA	NA	NA	NA	NA
AC004828.1	-0.719394	0.847038	1	0	1	0	0	3	0	ENSG00000258871	NA	14	72552580	72595125	-	NA	NA	NA	NA	NA	NA	NA
AC004830.1	0.0160204	0.979832	0.991525	15	18	9	9	30	14	ENSG00000228204	NA	7	50866747	51022990	+	NA	NA	NA	NA	NA	NA	NA
AC004832.4	1.66934	0.510357	1	0	0	6	0	3	0	ENSG00000272689	NA	22	30421206	30421536	-	NA	NA	NA	NA	NA	NA	NA
AC004832.5	1.01733	0.479744	1	0	8	6	0	5	4	ENSG00000273350	NA	22	30420512	30420912	+	NA	NA	NA	NA	NA	NA	NA
AC004832.6	1.64504	0.441358	1	1	3	2	0	3	0	ENSG00000273428	NA	22	30435544	30436247	+	NA	NA	NA	NA	NA	NA	NA
AC004834.1	-1.1703	0.468105	1	2	0	2	2	8	2	ENSG00000284523	NA	7	99252452	99325826	-	NA	NA	NA	NA	NA	NA	NA
AC004837.2	0.841287	0.34052	1	6	10	12	7	10	2	ENSG00000228554	NA	7	39700341	39703296	-	NA	NA	NA	NA	NA	NA	NA
AC004839.1	-2.50806	0.301843	1	0	0	1	0	2	5	ENSG00000272854	NA	7	107579557	107580057	-	NA	NA	NA	NA	NA	NA	NA
AC004846.2	0.637003	0.726323	1	5	0	2	3	2	0	ENSG00000258944	NA	14	73272182	73274081	-	NA	NA	NA	NA	NA	NA	NA
AC004854.1	2.09251	0.604081	1	0	2	0	0	0	0	ENSG00000230160	NA	7	44919669	44920329	+	NA	NA	NA	NA	NA	NA	NA
AC004854.2	0.139791	0.928439	1	3	0	6	3	8	0	ENSG00000272768	NA	7	44884953	44886393	+	NA	NA	NA	NA	NA	NA	NA
AC004858.1	-0.68731	0.477348	1	4	7	3	3	11	13	ENSG00000259109	NA	14	73189763	73190004	+	NA	NA	NA	NA	NA	NA	NA
AC004865.1	1.02986	0.541714	1	1	9	1	0	9	0	ENSG00000236274	NA	1	35509742	35511438	+	NA	NA	NA	NA	NA	NA	NA
AC004877.2	-0.717583	0.714565	1	1	2	0	2	3	1	ENSG00000280149	NA	7	149851572	149852170	+	NA	NA	NA	NA	NA	NA	NA
AC004884.2	0.555884	0.459793	1	11	11	14	3	14	13	ENSG00000242154	NA	7	105304277	105306642	+	NA	NA	NA	NA	NA	NA	NA
AC004890.1	-0.720739	0.859633	1	0	0	0	0	1	0	ENSG00000239719	NA	7	149191043	149191223	-	NA	NA	NA	NA	NA	NA	NA
AC004890.2	1.60211	0.489152	1	1	4	0	1	1	0	ENSG00000244560	155060	7	149285281	149297312	+	NA	NA	NA	NA	NA	NA	NA
AC004890.3	0.853573	0.142078	0.372708	20	22	24	6	22	17	ENSG00000271664	NA	7	149275619	149277992	-	NA	NA	NA	NA	NA	NA	NA
AC004895.1	-0.515695	0.726991	1	0	4	4	5	10	0	ENSG00000231704	NA	7	6081103	6093085	+	NA	NA	NA	NA	NA	NA	NA
AC004898.1	0.970873	0.267112	1	14	6	13	1	16	6	ENSG00000236018	NA	7	157197600	157198511	-	NA	NA	NA	NA	NA	NA	NA
AC004908.1	-1.9029	0.141275	1	1	1	3	1	13	10	ENSG00000272240	NA	8	234347	234887	-	NA	NA	NA	NA	NA	NA	NA
AC004908.2	-1.84013	0.115033	1	0	2	5	4	8	16	ENSG00000272812	NA	8	233119	233692	+	NA	NA	NA	NA	NA	NA	NA
AC004908.3	0.102283	0.968225	1	3	0	0	0	3	1	ENSG00000273402	NA	8	237045	237669	+	NA	NA	NA	NA	NA	NA	NA
AC004918.1	-0.405169	0.807702	1	0	2	5	0	14	1	ENSG00000244701	NA	7	141652381	141656810	-	NA	NA	NA	NA	NA	NA	NA
AC004918.3	0.126331	0.836624	0.931353	10	15	28	15	19	21	ENSG00000270157	NA	7	141662922	141663846	-	NA	NA	NA	NA	NA	NA	NA
AC004921.1	-1.87323	0.496077	1	0	0	1	3	1	0	ENSG00000273341	NA	7	77416673	77425443	+	NA	NA	NA	NA	NA	NA	NA
AC004922.1	0.31645	0.757325	1	4	8	10	0	18	7	ENSG00000284292	NA	7	99325879	99394653	+	GO:0030833|regulation of actin filament polymerization;GO:0034314|Arp2/3 complex-mediated actin nucleation	NA	GO:0015629|actin cytoskeleton;GO:0005885|Arp2/3 protein complex	NA	NA	NA	novel protein, ARPC1A and ARPC1B readthrough
AC004923.2	-0.720739	0.859633	1	0	0	0	0	1	0	ENSG00000254850	NA	11	67935558	67935926	+	NA	NA	NA	NA	NA	NA	NA
AC004923.4	-0.953385	0.333957	1	1	6	6	3	17	12	ENSG00000255306	NA	11	68024809	68030461	-	NA	NA	NA	NA	NA	NA	NA
AC004943.1	0.412415	0.485772	0.721492	13	16	26	14	22	13	ENSG00000259209	NA	16	72805998	72809872	+	NA	NA	NA	NA	NA	NA	NA
AC004943.3	-1.86284	0.361551	1	0	0	2	4	3	1	ENSG00000279206	NA	16	72772673	72773272	+	NA	NA	NA	NA	NA	NA	NA
AC004948.1	-3.18875	0.274802	1	0	0	0	0	7	1	ENSG00000272745	NA	7	7619872	7620543	+	NA	NA	NA	NA	NA	NA	NA
AC004951.1	-0.0382993	0.949608	0.981034	19	8	21	11	29	20	ENSG00000228434	NA	7	44004046	44007866	-	NA	NA	NA	NA	NA	NA	NA
AC004951.3	1.92137	0.269649	1	6	0	5	0	3	1	ENSG00000241057	NA	7	43961590	43973323	-	NA	NA	NA	NA	NA	NA	NA
AC004951.4	2.4537	0.353277	1	4	1	0	0	1	0	ENSG00000273432	NA	7	43951910	44019151	-	NA	NA	NA	NA	NA	NA	NA
AC004975.2	-1.41086	0.106958	1	3	7	3	16	17	7	ENSG00000229660	NA	7	157281536	157282686	-	NA	NA	NA	NA	NA	NA	NA
AC004980.2	-1.71131	0.34066	1	2	1	0	0	5	7	ENSG00000214243	NA	7	76650401	76650897	-	NA	NA	NA	NA	NA	NA	NA
AC004980.3	3.22317	0.13818	1	3	0	6	1	0	0	ENSG00000230305	NA	7	76524515	76532692	+	NA	NA	NA	NA	NA	NA	NA
AC004982.1	-2.03236	5.3747e-05	0.00127822	9	9	14	29	75	55	ENSG00000272732	NA	7	7550104	7552440	-	NA	NA	NA	NA	NA	NA	NA
AC004986.1	-0.81651	0.841083	1	0	0	0	1	0	0	ENSG00000227573	NA	7	122849746	122850352	+	NA	NA	NA	NA	NA	NA	NA
AC004987.4	-0.720739	0.859633	1	0	0	0	0	1	0	ENSG00000270797	NA	7	39788967	39789304	-	NA	NA	NA	NA	NA	NA	NA
AC005005.3	-1.35837	0.167416	1	5	3	2	10	8	10	ENSG00000273387	NA	22	31082156	31083565	-	NA	NA	NA	NA	NA	NA	NA
AC005009.1	-2.84998	0.41059	1	0	0	0	0	0	4	ENSG00000231255	NA	7	86775081	86776022	-	NA	NA	NA	NA	NA	NA	NA
AC005014.2	-0.96047	0.72835	1	0	2	0	0	0	4	ENSG00000272361	NA	7	16593626	16594224	-	NA	NA	NA	NA	NA	NA	NA
AC005020.1	-0.444968	0.840853	1	2	1	0	1	5	0	ENSG00000224448	NA	7	99638242	99638767	-	NA	NA	NA	NA	NA	NA	NA
AC005021.1	3.05865	0.377121	1	4	0	0	0	0	0	ENSG00000273138	NA	7	95416108	95416462	+	NA	NA	NA	NA	NA	NA	NA
AC005034.2	2.12239	0.259231	1	4	7	0	0	4	0	ENSG00000270462	NA	2	75697583	75697996	+	NA	NA	NA	NA	NA	NA	NA
AC005034.4	2.64352	0.276604	1	0	2	4	0	0	1	ENSG00000270996	NA	2	75719120	75720018	+	NA	NA	NA	NA	NA	NA	NA
AC005034.5	-0.339614	0.768039	1	3	2	11	0	9	15	ENSG00000271452	NA	2	75669989	75670454	+	NA	NA	NA	NA	NA	NA	NA
AC005041.3	-1.32525	0.325826	1	1	2	2	6	5	3	ENSG00000272183	NA	2	74501717	74502365	+	NA	NA	NA	NA	NA	NA	NA
AC005046.1	0.0570499	0.919332	0.967939	14	18	45	11	49	33	ENSG00000273055	NA	7	107942116	107942740	+	NA	NA	NA	NA	NA	NA	NA
AC005062.1	0.255658	0.693868	0.855061	15	6	36	15	27	15	ENSG00000243004	NA	7	19918981	20140453	-	NA	NA	NA	NA	NA	NA	NA
AC005070.1	-2.8143	0.380377	1	0	0	0	0	5	1	ENSG00000270764	NA	7	105189190	105189814	+	NA	NA	NA	NA	NA	NA	NA
AC005070.2	0.610335	0.836337	1	3	0	0	0	0	2	ENSG00000271482	NA	7	105204600	105204859	+	NA	NA	NA	NA	NA	NA	NA
AC005070.3	-0.137655	0.870619	1	10	10	7	1	25	14	ENSG00000272918	NA	7	105102838	105105483	-	NA	NA	NA	NA	NA	NA	NA
AC005072.1	-0.273187	0.558959	0.774037	15	31	33	25	53	37	ENSG00000272219	NA	7	101960116	101961894	+	NA	NA	NA	NA	NA	NA	NA
AC005077.1	-0.720739	0.859633	1	0	0	0	0	1	0	ENSG00000213549	NA	7	76113026	76113400	-	NA	NA	NA	NA	NA	NA	NA
AC005077.4	-1.09571	0.50462	1	0	1	4	0	8	6	ENSG00000230882	NA	7	76071469	76074963	-	NA	NA	NA	NA	NA	NA	NA
AC005086.1	-0.0714304	0.881001	0.952658	20	32	36	18	46	46	ENSG00000261535	NA	7	102153355	102154463	-	NA	NA	NA	NA	NA	NA	NA
AC005086.2	0.111349	0.951589	1	1	2	2	0	6	1	ENSG00000279724	NA	7	102188599	102188828	-	NA	NA	NA	NA	NA	NA	NA
AC005086.3	0.477898	0.857939	1	0	3	0	0	2	1	ENSG00000280004	NA	7	102186819	102187039	-	NA	NA	NA	NA	NA	NA	NA
AC005086.4	-0.619114	0.450207	1	2	17	5	9	26	12	ENSG00000280404	NA	7	102161120	102161337	-	NA	NA	NA	NA	NA	NA	NA
AC005088.1	2.38934	0.345408	1	3	2	0	1	0	0	ENSG00000278586	NA	7	102264706	102264979	-	NA	NA	NA	NA	NA	NA	NA
AC005089.1	-0.563458	0.482759	1	6	6	10	4	19	17	ENSG00000274080	NA	7	73609262	73611502	-	NA	NA	NA	NA	NA	NA	NA
AC005096.1	-0.191513	0.812992	1	8	10	10	2	17	20	ENSG00000259294	NA	7	101822247	101824729	-	NA	NA	NA	NA	NA	NA	NA
AC005099.1	-1.96268	0.625095	1	0	0	0	0	2	1	ENSG00000226624	NA	7	105819492	105820101	+	NA	NA	NA	NA	NA	NA	NA
AC005104.1	0.162559	0.806527	0.915039	17	22	13	3	38	21	ENSG00000223374	NA	2	241351340	241353104	-	NA	NA	NA	NA	NA	NA	NA
AC005105.1	0.875064	0.758661	1	0	0	3	0	1	1	ENSG00000225286	NA	7	28615097	28615888	-	NA	NA	NA	NA	NA	NA	NA
AC005144.1	-2.05091	0.601917	1	0	0	0	1	2	0	ENSG00000283517	NA	17	71829870	71871750	-	NA	NA	NA	NA	NA	NA	NA
AC005156.1	0.559517	0.874579	1	0	0	2	0	2	0	ENSG00000278819	NA	7	92540268	92557877	-	NA	NA	NA	NA	NA	NA	NA
AC005160.1	-1.66853	0.679663	1	0	0	0	0	3	0	ENSG00000227658	NA	7	40775558	40785217	+	NA	NA	NA	NA	NA	NA	NA
AC005162.2	-3.04218	0.354333	1	0	0	0	4	0	0	ENSG00000233517	NA	7	28987028	28988899	+	NA	NA	NA	NA	NA	NA	NA
AC005180.1	1.16968	0.774377	1	1	0	0	0	0	0	ENSG00000267405	NA	17	44794747	44797783	-	NA	NA	NA	NA	NA	NA	NA
AC005183.1	0.335818	0.684766	1	9	4	16	5	19	6	ENSG00000271500	NA	12	1695830	1698044	-	NA	NA	NA	NA	NA	NA	NA
AC005189.1	1.42007	0.506485	1	0	1	5	0	2	1	ENSG00000229497	NA	7	43767290	43767599	+	NA	NA	NA	NA	NA	NA	NA
AC005197.1	2.62962	0.499672	1	0	0	3	0	0	0	ENSG00000269694	NA	19	18881680	18883376	+	NA	NA	NA	NA	NA	NA	NA
AC005225.1	2.84261	0.0483473	1	4	9	7	0	0	3	ENSG00000258443	NA	14	73517233	73520648	-	NA	NA	NA	NA	NA	NA	NA
AC005225.2	3.04459	0.381222	1	0	0	4	0	0	0	ENSG00000258603	NA	14	73616700	73633941	-	NA	NA	NA	NA	NA	NA	NA
AC005225.3	1.16968	0.774377	1	0	1	0	0	0	0	ENSG00000258695	NA	14	73522878	73530610	+	NA	NA	NA	NA	NA	NA	NA
AC005225.5	0.751202	0.686244	1	0	2	5	1	5	0	ENSG00000279026	NA	14	73580694	73582918	+	NA	NA	NA	NA	NA	NA	NA
AC005229.4	-1.32683	0.0691618	0.239953	2	13	8	18	46	11	ENSG00000273314	NA	7	148696467	148698664	-	NA	NA	NA	NA	NA	NA	NA
AC005230.1	3.04459	0.381222	1	0	0	4	0	0	0	ENSG00000258930	NA	14	71031686	71031970	-	NA	NA	NA	NA	NA	NA	NA
AC005237.2	1.1168	0.497097	1	2	6	1	1	5	0	ENSG00000235861	NA	2	241118725	241118943	+	NA	NA	NA	NA	NA	NA	NA
AC005244.1	0.333284	0.806662	1	9	0	3	5	5	1	ENSG00000263648	NA	17	12115547	12115885	+	NA	NA	NA	NA	NA	NA	NA
AC005244.2	2.67844	0.485382	1	0	3	0	0	0	0	ENSG00000265400	NA	17	12201600	12215267	+	NA	NA	NA	NA	NA	NA	NA
AC005253.1	0.560444	0.371452	0.628717	18	14	18	6	24	13	ENSG00000268030	NA	19	18557775	18561560	-	NA	NA	NA	NA	NA	NA	NA
AC005256.1	-0.5311	0.367683	0.62441	21	11	15	30	40	11	ENSG00000267073	NA	19	1748056	1748745	+	NA	NA	NA	NA	NA	NA	NA
AC005261.2	0.175664	0.25989	0.519742	2084	1940	1987	1348	2997	2080	ENSG00000268205	NA	19	57304305	57308562	+	NA	NA	NA	NA	NA	NA	NA
AC005261.3	-0.0474592	0.98079	1	2	1	1	1	5	0	ENSG00000268678	NA	19	57350848	57352012	-	NA	NA	NA	NA	NA	NA	NA
AC005261.5	-0.81651	0.841083	1	0	0	0	0	0	1	ENSG00000268723	NA	19	57317208	57317562	-	NA	NA	NA	NA	NA	NA	NA
AC005261.6	0.285038	0.480405	0.717323	32	40	48	33	58	28	ENSG00000279541	NA	19	57293083	57294469	-	NA	NA	NA	NA	NA	NA	NA
AC005274.1	2.00567	0.169192	1	6	5	3	0	1	3	ENSG00000280168	NA	17	12973033	12973834	-	NA	NA	NA	NA	NA	NA	NA
AC005277.2	2.61759	0.101171	1	1	6	7	0	2	1	ENSG00000277621	NA	17	12982613	12983002	-	NA	NA	NA	NA	NA	NA	NA
AC005288.1	1.24562	0.530524	1	6	0	1	1	3	0	ENSG00000266469	NA	17	39401793	39406233	+	NA	NA	NA	NA	NA	NA	NA
AC005291.1	1.16968	0.774377	1	0	1	0	0	0	0	ENSG00000264067	NA	17	10320392	10341458	+	NA	NA	NA	NA	NA	NA	NA
AC005291.2	-0.883396	0.72966	1	0	2	0	0	3	2	ENSG00000273388	NA	17	10291820	10317926	+	NA	NA	NA	NA	NA	NA	NA
AC005304.3	-0.81651	0.841083	1	0	0	0	0	0	1	ENSG00000266744	NA	17	13957748	13966952	-	NA	NA	NA	NA	NA	NA	NA
AC005323.1	0.218978	0.9191	1	2	0	2	0	4	1	ENSG00000214970	NA	17	10579040	10623036	+	NA	NA	NA	NA	NA	NA	NA
AC005324.3	-0.221542	0.770478	1	8	7	11	5	20	13	ENSG00000251537	NA	17	15571491	15651653	-	NA	GO:0008270|zinc ion binding	GO:0005829|cytosol;GO:0005622|intracellular;GO:0005886|plasma membrane	NA	NA	NA	novel tripartite motif-containing 16 (TRIM16) and CMT1A duplicated region transcript 1 (CDRT1) protein
AC005324.5	1.02544	0.497888	1	1	1	8	1	3	2	ENSG00000266261	NA	17	15651590	15654489	+	NA	NA	NA	NA	NA	NA	NA
AC005326.1	-0.57017	0.501233	0.731811	5	4	28	5	14	41	ENSG00000226744	NA	7	97870167	97870289	+	NA	NA	NA	NA	NA	NA	NA
AC005329.1	0.246979	0.842988	1	4	6	1	4	5	2	ENSG00000248015	NA	19	1392170	1396467	-	NA	NA	NA	NA	NA	NA	NA
AC005329.3	0.600893	0.450412	1	6	24	8	5	23	6	ENSG00000280486	NA	19	1386804	1389651	-	NA	NA	NA	NA	NA	NA	NA
AC005330.1	-0.10601	0.820049	0.92172	24	20	29	24	46	25	ENSG00000267372	NA	19	1321225	1322846	+	NA	NA	NA	NA	NA	NA	NA
AC005332.1	0.0876661	0.942668	1	2	9	3	0	14	5	ENSG00000265100	NA	17	68246629	68247938	-	NA	NA	NA	NA	NA	NA	NA
AC005342.1	0.947502	0.660724	1	0	6	0	0	2	2	ENSG00000203593	NA	12	2004666	2011392	+	NA	NA	NA	NA	NA	NA	NA
AC005351.1	-0.44122	0.808711	1	2	2	0	3	2	1	ENSG00000248493	NA	5	145997218	145998003	+	NA	NA	NA	NA	NA	NA	NA
AC005355.2	-0.102531	0.971849	1	0	2	0	0	2	1	ENSG00000280420	NA	5	134522613	134523096	-	NA	NA	NA	NA	NA	NA	NA
AC005363.2	2.45597	0.313811	1	2	2	1	0	1	0	ENSG00000277602	NA	16	1971655	1971896	-	NA	NA	NA	NA	NA	NA	NA
AC005379.1	-1.98762	0.425044	1	0	0	1	1	2	2	ENSG00000267159	NA	19	928259	928817	-	NA	NA	NA	NA	NA	NA	NA
AC005387.1	1.78694	0.324826	1	3	4	1	1	2	0	ENSG00000268938	NA	19	18531613	18532632	+	NA	NA	NA	NA	NA	NA	NA
AC005387.2	-0.208469	0.842233	1	1	4	11	9	6	5	ENSG00000269191	NA	19	18532908	18536188	+	NA	NA	NA	NA	NA	NA	NA
AC005391.1	-0.223449	0.780336	1	11	2	18	5	28	14	ENSG00000275162	NA	19	956485	958149	+	NA	NA	NA	NA	NA	NA	NA
AC005392.1	-6.67125	1.38949e-06	1	0	0	0	16	30	21	ENSG00000227606	NA	19	43153279	43160862	+	NA	NA	NA	NA	NA	NA	NA
AC005392.2	-0.317762	0.299603	0.56189	57	56	62	63	119	79	ENSG00000231412	NA	19	43329295	43331430	-	NA	NA	NA	NA	NA	NA	NA
AC005393.1	1.39063	0.594408	1	0	5	0	0	0	2	ENSG00000276445	NA	19	39812972	39813555	-	NA	NA	NA	NA	NA	NA	NA
AC005410.2	1.44949	0.49569	1	0	5	1	0	2	1	ENSG00000266368	NA	17	11953889	11977594	-	NA	NA	NA	NA	NA	NA	NA
AC005476.1	1.78264	0.305597	1	5	0	8	0	6	0	ENSG00000259079	NA	14	71330342	71330738	-	NA	NA	NA	NA	NA	NA	NA
AC005479.2	-0.647236	0.558642	1	2	3	6	2	7	11	ENSG00000259005	NA	14	74474007	74474864	-	NA	NA	NA	NA	NA	NA	NA
AC005479.3	-0.966502	0.492031	1	2	3	1	3	1	8	ENSG00000270000	NA	14	74471930	74472360	-	NA	NA	NA	NA	NA	NA	NA
AC005480.1	0.773878	0.200182	0.452677	21	38	11	9	26	16	ENSG00000258891	NA	14	73896164	73938114	-	NA	NA	NA	NA	NA	NA	NA
AC005514.1	-1.94428	0.469798	1	0	1	0	0	2	3	ENSG00000279599	NA	19	3371395	3371602	+	NA	NA	NA	NA	NA	NA	NA
AC005519.2	1.2665	0.0344441	0.154635	25	20	25	5	24	9	ENSG00000258559	NA	14	74289127	74294425	-	NA	NA	NA	NA	NA	NA	NA
AC005520.1	1.0251	0.546667	1	7	1	2	0	8	0	ENSG00000258653	NA	14	73851971	73932278	+	NA	NA	NA	NA	NA	NA	novel transcript
AC005520.3	-1.05536	0.556784	1	0	1	3	0	4	6	ENSG00000270140	NA	14	73905267	73905636	+	NA	NA	NA	NA	NA	NA	NA
AC005520.5	0.293635	0.785284	1	1	9	6	4	8	4	ENSG00000273711	NA	14	73885392	73885555	-	NA	NA	NA	NA	NA	NA	NA
AC005522.1	1.67777	0.126859	1	4	7	10	2	4	2	ENSG00000250614	NA	7	76474587	76478856	-	NA	NA	NA	NA	NA	NA	NA
AC005523.1	0.720425	0.794353	1	1	2	0	0	3	0	ENSG00000268536	NA	19	4785120	4791207	-	NA	NA	NA	NA	NA	NA	NA
AC005529.1	2.05304	0.333222	1	0	3	5	0	3	0	ENSG00000234208	NA	22	29513889	29535390	-	NA	NA	NA	NA	NA	NA	NA
AC005532.2	-0.823024	0.75742	1	0	1	1	0	6	0	ENSG00000244167	NA	7	7177952	7178324	+	NA	NA	NA	NA	NA	NA	NA
AC005534.2	0.0907271	0.943482	1	13	4	0	8	12	0	ENSG00000234450	NA	7	156633355	156633787	+	NA	NA	NA	NA	NA	NA	NA
AC005540.1	0.69921	0.445428	1	4	14	7	3	12	5	ENSG00000235852	NA	2	190880797	190882059	-	NA	NA	NA	NA	NA	NA	NA
AC005546.1	0.670414	0.301245	0.564068	9	20	26	6	22	15	ENSG00000266897	NA	19	13131571	13132410	+	NA	NA	NA	NA	NA	NA	NA
AC005559.1	2.09251	0.604081	1	0	2	0	0	0	0	ENSG00000267036	NA	19	590430	591300	-	NA	NA	NA	NA	NA	NA	NA
AC005562.1	0.0828194	0.904924	0.962323	25	7	17	4	42	17	ENSG00000214719	NA	17	30576464	30672789	+	NA	NA	NA	NA	NA	NA	NA
AC005562.2	-0.81651	0.841083	1	0	0	0	0	0	1	ENSG00000273609	NA	17	30617680	30617790	-	NA	NA	NA	NA	NA	NA	NA
AC005586.2	-3.13591	0.242412	1	0	0	0	1	3	2	ENSG00000261305	NA	7	150341771	150342607	+	NA	NA	NA	NA	NA	NA	NA
AC005593.1	2.05894	0.610159	1	2	0	0	0	0	0	ENSG00000279584	NA	5	131797415	131797929	+	NA	NA	NA	NA	NA	NA	NA
AC005606.2	-0.286194	0.646023	0.829748	20	17	9	20	16	25	ENSG00000261790	NA	16	1984877	1990357	-	NA	NA	NA	NA	NA	NA	NA
AC005618.1	0.385974	0.740507	1	2	7	4	2	8	3	ENSG00000272070	NA	5	141326210	141329357	+	NA	NA	NA	NA	NA	NA	NA
AC005632.1	-2.44182	0.284571	1	0	0	1	1	3	3	ENSG00000257639	NA	16	21532945	21550373	-	NA	NA	NA	NA	NA	NA	NA
AC005632.2	0.576734	0.528987	1	4	21	4	5	17	4	ENSG00000261596	NA	16	21626742	21627569	+	NA	NA	NA	NA	NA	NA	NA
AC005632.3	-0.720739	0.859633	1	0	0	0	0	1	0	ENSG00000271609	NA	16	21538487	21538794	+	NA	NA	NA	NA	NA	NA	NA
AC005632.4	-2.6932	0.294243	1	0	1	0	0	0	7	ENSG00000273956	NA	16	21526824	21531141	-	NA	NA	NA	NA	NA	NA	NA
AC005682.1	1.47078	0.233984	1	16	5	1	0	5	5	ENSG00000226329	NA	7	22863874	22881350	-	NA	NA	NA	NA	NA	NA	NA
AC005695.1	0.862454	0.492428	1	1	7	9	3	10	0	ENSG00000262966	101928266	17	9171068	9179118	-	NA	NA	NA	NA	NA	NA	NA
AC005695.2	1.71483	0.268525	1	2	5	4	2	2	0	ENSG00000263708	NA	17	9283174	9305651	+	NA	NA	NA	NA	NA	NA	NA
AC005695.3	0.269815	0.865199	1	4	0	4	1	1	5	ENSG00000273816	NA	17	9244666	9244897	-	NA	NA	NA	NA	NA	NA	NA
AC005696.1	-0.769272	0.574954	1	0	2	5	2	8	5	ENSG00000262050	105371592	17	2712309	2712833	+	NA	NA	NA	NA	NA	NA	NA
AC005696.3	1.00318	0.603079	1	0	6	1	1	4	0	ENSG00000272911	NA	17	2688473	2688960	+	NA	NA	NA	NA	NA	NA	NA
AC005699.1	-0.379798	0.865296	1	0	1	2	3	1	0	ENSG00000249631	NA	4	11625714	11813958	+	NA	NA	NA	NA	NA	NA	NA
AC005702.3	0.174279	0.899083	1	3	5	1	2	8	1	ENSG00000267526	NA	17	60063004	60064782	-	NA	NA	NA	NA	NA	NA	NA
AC005703.4	-1.6136	0.689888	1	0	0	0	1	1	0	ENSG00000266667	NA	17	15379864	15417878	-	NA	NA	NA	NA	NA	NA	NA
AC005722.3	3.6406	0.150743	1	1	1	4	0	0	0	ENSG00000264785	NA	17	19737682	19738542	+	NA	NA	NA	NA	NA	NA	NA
AC005726.3	-0.574099	0.765133	1	0	1	3	0	5	3	ENSG00000264044	NA	17	28633206	28635950	+	NA	NA	NA	NA	NA	NA	NA
AC005730.3	0.364719	0.646349	1	8	13	7	8	12	6	ENSG00000266126	NA	17	19929372	19929737	-	NA	NA	NA	NA	NA	NA	NA
AC005736.3	1.06565	0.483323	1	3	5	1	2	2	1	ENSG00000263159	NA	16	4032012	4032936	+	NA	NA	NA	NA	NA	NA	NA
AC005740.1	-3.59161	0.137019	1	0	0	0	4	2	1	ENSG00000226040	NA	5	141896168	141896689	-	NA	NA	NA	NA	NA	NA	NA
AC005740.3	-0.329572	0.762332	1	3	3	6	7	9	2	ENSG00000254099	NA	5	141970637	141982687	-	NA	NA	NA	NA	NA	NA	NA
AC005746.1	-2.65526	0.0685914	1	1	0	2	1	15	9	ENSG00000266934	NA	17	61382785	61384680	+	NA	NA	NA	NA	NA	NA	NA
AC005746.2	-3.8877	0.10901	1	0	0	0	0	9	3	ENSG00000267131	101927855	17	61361668	61400243	-	NA	NA	NA	NA	NA	NA	NA
AC005746.3	-2.54943	0.285748	1	1	0	0	0	4	4	ENSG00000273982	NA	17	61354763	61355155	-	NA	NA	NA	NA	NA	NA	NA
AC005753.1	-1.18109	0.630184	1	2	0	0	3	2	0	ENSG00000278925	NA	5	141825708	141826325	-	NA	NA	NA	NA	NA	NA	NA
AC005757.1	0.556976	0.564343	1	9	13	2	2	9	9	ENSG00000267044	NA	19	45135993	45136977	-	NA	NA	NA	NA	NA	NA	NA
AC005759.1	1.66109	0.603117	1	0	3	0	0	0	1	ENSG00000268650	102725254	19	18204730	18220480	+	NA	NA	NA	NA	NA	NA	NA
AC005776.1	-1.0955	0.235149	1	1	5	8	12	18	6	ENSG00000270802	NA	19	15338948	15339237	+	NA	NA	NA	NA	NA	NA	NA
AC005776.2	0.842437	0.102294	0.30808	23	25	40	14	22	21	ENSG00000273218	NA	19	15346068	15348417	-	NA	NA	NA	NA	NA	NA	NA
AC005785.2	0.707455	0.199098	0.450876	13	35	66	13	40	32	ENSG00000279203	NA	19	15383202	15383832	-	NA	NA	NA	NA	NA	NA	NA
AC005786.1	2.46012	0.346113	1	3	2	0	0	1	0	ENSG00000266959	NA	19	3568120	3568273	-	NA	NA	NA	NA	NA	NA	NA
AC005786.2	0.241043	0.952839	1	0	0	1	0	1	0	ENSG00000267231	NA	19	3558015	3558486	+	NA	NA	NA	NA	NA	NA	NA
AC005786.4	2.89079	0.190166	1	1	5	1	0	0	1	ENSG00000279590	NA	19	3567278	3567959	-	NA	NA	NA	NA	NA	NA	NA
AC005821.1	-2.35905	0.161813	1	1	0	2	12	3	0	ENSG00000265702	105371855	17	62699244	62737922	+	NA	NA	NA	NA	NA	NA	NA
AC005828.2	2.04648	0.486865	1	4	0	0	1	0	0	ENSG00000263501	NA	17	63305262	63313521	-	NA	NA	NA	NA	NA	NA	NA
AC005828.4	-0.307605	0.939581	1	0	0	1	0	2	0	ENSG00000265282	NA	17	63430468	63432211	-	NA	NA	NA	NA	NA	NA	NA
AC005828.6	1.47368	0.454391	1	0	2	7	3	0	0	ENSG00000271749	NA	17	63393355	63393586	+	NA	NA	NA	NA	NA	NA	NA
AC005828.7	2.67844	0.485382	1	0	3	0	0	0	0	ENSG00000271919	NA	17	63331984	63332539	-	NA	NA	NA	NA	NA	NA	NA
AC005829.1	-0.363006	0.828655	1	0	3	4	1	0	8	ENSG00000261575	NA	17	46267037	46268694	+	NA	NA	NA	NA	NA	NA	NA
AC005829.2	-0.476334	0.86368	1	2	0	0	0	3	1	ENSG00000262539	NA	17	46259551	46260606	-	NA	NA	NA	NA	NA	NA	NA
AC005832.1	2.62962	0.499672	1	0	0	3	0	0	0	ENSG00000256381	NA	12	4645496	4648027	+	NA	NA	NA	NA	NA	NA	NA
AC005837.1	0.854924	0.75355	1	0	0	4	2	0	0	ENSG00000261335	105274304	17	76671942	76673658	+	NA	NA	NA	NA	NA	NA	NA
AC005838.2	-0.565739	0.32784	0.58801	19	18	18	10	86	20	ENSG00000266538	NA	17	15530773	15531089	-	NA	NA	NA	NA	NA	NA	NA
AC005839.1	-0.120679	0.713278	0.86586	48	67	66	45	135	68	ENSG00000279089	NA	17	51183191	51186403	-	NA	NA	NA	NA	NA	NA	NA
AC005840.1	-1.25188	0.54581	1	0	0	3	0	7	3	ENSG00000213942	NA	12	6409637	6410013	-	NA	NA	NA	NA	NA	NA	NA
AC005840.3	0.135704	0.836853	0.931461	7	20	23	6	29	22	ENSG00000256433	NA	12	6393905	6396148	+	NA	NA	NA	NA	NA	NA	NA
AC005840.5	0.187744	0.921312	1	7	0	0	0	7	2	ENSG00000276718	NA	12	6466537	6467135	+	NA	NA	NA	NA	NA	NA	NA
AC005845.1	-1.26939	0.754441	1	0	0	0	0	2	0	ENSG00000255775	NA	12	6155035	6160719	-	NA	NA	NA	NA	NA	NA	NA
AC005863.1	-0.728229	0.0716582	0.245528	40	21	32	35	111	50	ENSG00000205325	NA	17	14767583	14780203	-	NA	NA	NA	NA	NA	NA	NA
AC005899.1	4.75359	0.0161722	1	4	1	8	0	0	0	ENSG00000264083	NA	17	32430967	32432841	+	NA	NA	NA	NA	NA	NA	NA
AC005899.5	0.131278	0.940347	1	0	2	5	0	9	1	ENSG00000266385	NA	17	32411217	32412420	+	NA	NA	NA	NA	NA	NA	NA
AC005899.6	0.9566	0.56759	1	0	2	8	0	2	4	ENSG00000274341	NA	17	32408013	32408309	+	NA	NA	NA	NA	NA	NA	NA
AC005899.7	0.71891	0.772183	1	0	0	5	0	5	0	ENSG00000278668	NA	17	32410159	32410746	+	NA	NA	NA	NA	NA	NA	NA
AC005899.8	2.21229	0.282505	1	0	3	6	0	3	0	ENSG00000279762	NA	17	32423971	32446038	-	NA	NA	NA	NA	NA	NA	NA
AC005911.1	-0.574647	0.520016	1	10	8	2	12	23	3	ENSG00000278356	NA	12	2885819	2886329	+	NA	NA	NA	NA	NA	NA	NA
AC005912.1	-0.525865	0.0382742	0.165654	608	496	396	593	1832	448	ENSG00000227081	NA	12	3211663	3211917	-	NA	NA	NA	NA	NA	NA	NA
AC005920.1	-2.26244	0.202739	1	1	1	0	3	4	4	ENSG00000247011	NA	17	50934989	50944713	-	NA	NA	NA	NA	NA	NA	NA
AC005920.2	-1.57508	0.0131393	0.0809222	12	3	13	24	30	39	ENSG00000249870	NA	17	51042524	51085471	+	NA	NA	NA	NA	NA	NA	NA
AC005921.3	0.064719	0.926149	0.970905	9	16	14	4	32	14	ENSG00000278963	NA	17	50722074	50724224	+	NA	NA	NA	NA	NA	NA	NA
AC005954.1	-2.45728	0.282587	1	0	1	0	3	1	2	ENSG00000267138	NA	19	3754620	3756659	-	NA	NA	NA	NA	NA	NA	NA
AC005962.2	-0.81651	0.841083	1	0	0	0	1	0	0	ENSG00000278627	NA	17	58202352	58203003	-	NA	NA	NA	NA	NA	NA	NA
AC005993.1	-0.115088	0.812714	0.917663	21	31	18	24	42	25	ENSG00000266869	NA	14	71848606	71908430	+	NA	NA	NA	NA	NA	NA	NA
AC006001.1	0.912657	0.621103	1	1	2	3	0	2	2	ENSG00000177418	NA	7	66556889	66557362	-	NA	NA	NA	NA	NA	NA	NA
AC006001.2	0.196881	0.551562	0.769037	59	67	62	57	99	43	ENSG00000226824	NA	7	66654538	66669855	+	NA	NA	NA	NA	NA	NA	NA
AC006017.1	-0.307605	0.939581	1	0	1	0	0	2	0	ENSG00000229591	NA	7	152120001	152121717	-	NA	NA	NA	NA	NA	NA	NA
AC006023.1	2.40839	0.120388	1	4	5	6	0	0	3	ENSG00000270577	NA	7	40115685	40115943	+	NA	NA	NA	NA	NA	NA	NA
AC006023.2	-0.322665	0.808968	1	3	0	6	4	8	2	ENSG00000273444	NA	7	40107288	40107454	+	NA	NA	NA	NA	NA	NA	NA
AC006026.3	3.05199	0.332573	1	2	0	2	0	0	0	ENSG00000234286	NA	7	23680195	23680786	-	NA	NA	NA	NA	NA	NA	NA
AC006028.1	1.09132	0.589422	1	0	4	2	0	3	1	ENSG00000231357	NA	7	2835621	2836022	+	NA	NA	NA	NA	NA	NA	NA
AC006042.1	0.741879	0.115219	0.329681	30	26	40	16	32	21	ENSG00000227719	NA	7	8114025	8116561	+	NA	NA	NA	NA	NA	NA	NA
AC006042.3	0.600463	0.422082	1	24	8	9	5	13	14	ENSG00000233264	NA	7	7980312	7982228	+	NA	NA	NA	NA	NA	NA	NA
AC006042.4	0.603765	0.863537	1	0	2	0	0	2	0	ENSG00000234141	NA	7	7949853	7950709	-	NA	NA	NA	NA	NA	NA	NA
AC006063.1	0.145268	0.971543	1	0	0	1	0	0	1	ENSG00000255608	NA	12	4838955	4842675	+	NA	NA	NA	NA	NA	NA	NA
AC006064.1	-2.30572	0.530449	1	0	0	0	0	3	1	ENSG00000245667	NA	12	6543504	6544931	+	NA	NA	NA	NA	NA	NA	NA
AC006064.2	2.50811	0.0519039	1	3	8	15	0	7	0	ENSG00000247853	NA	12	6578622	6584739	+	NA	NA	NA	NA	NA	NA	NA
AC006077.1	-0.81651	0.841083	1	0	0	0	0	0	1	ENSG00000270892	NA	5	134863091	134863433	-	NA	NA	NA	NA	NA	NA	NA
AC006077.2	0.361572	0.659787	1	10	5	16	11	15	3	ENSG00000279799	NA	5	134905235	134905691	+	NA	NA	NA	NA	NA	NA	NA
AC006111.2	-0.992752	0.177017	1	5	8	9	10	17	23	ENSG00000263235	NA	16	3650636	3651703	-	NA	NA	NA	NA	NA	NA	NA
AC006111.3	-2.27661	0.375274	1	0	0	1	1	7	0	ENSG00000276754	NA	16	3686998	3687380	+	NA	NA	NA	NA	NA	NA	NA
AC006116.5	-1.14067	0.565493	1	1	3	0	0	0	9	ENSG00000267298	NA	19	56311928	56312486	-	NA	NA	NA	NA	NA	NA	NA
AC006122.1	-1.215	0.152195	1	4	4	7	5	31	11	ENSG00000213970	NA	12	4324372	4324811	-	NA	NA	NA	NA	NA	NA	NA
AC006130.1	2.44308	0.356453	1	0	1	4	0	1	0	ENSG00000267063	NA	19	2847227	2858716	-	NA	NA	NA	NA	NA	NA	NA
AC006130.2	1.86408	0.430407	1	1	3	1	0	2	0	ENSG00000267398	NA	19	2874950	2875592	-	NA	NA	NA	NA	NA	NA	NA
AC006141.1	-0.714801	0.122771	0.341561	16	31	23	32	88	28	ENSG00000264895	NA	17	51249579	51251748	-	NA	NA	NA	NA	NA	NA	NA
AC006206.1	-2.14356	0.149165	1	1	1	1	2	7	7	ENSG00000256146	NA	12	5315961	5319347	+	NA	NA	NA	NA	NA	NA	NA
AC006206.2	-0.0759644	0.933247	1	3	7	9	8	9	6	ENSG00000256417	NA	12	5290480	5383653	+	NA	NA	NA	NA	NA	NA	NA
AC006213.2	0.397724	0.776398	1	5	5	0	3	4	2	ENSG00000267058	100505715	19	43891804	43901805	-	NA	NA	NA	NA	NA	NA	NA
AC006213.4	-1.32127	0.147077	1	2	5	5	5	23	11	ENSG00000277806	NA	19	43976815	43977448	+	NA	NA	NA	NA	NA	NA	NA
AC006213.5	0.51738	0.802524	1	0	4	1	0	1	3	ENSG00000278492	NA	19	43978376	43978663	+	NA	NA	NA	NA	NA	NA	NA
AC006213.6	0.963393	0.306906	1	7	4	17	4	13	2	ENSG00000278917	NA	19	43891233	43895411	+	NA	NA	NA	NA	NA	NA	NA
AC006236.1	2.09251	0.604081	1	0	2	0	0	0	0	ENSG00000262961	NA	17	5730289	5731085	+	NA	NA	NA	NA	NA	NA	NA
AC006238.1	1.25411	0.572551	1	1	3	1	2	0	0	ENSG00000272799	NA	18	9912316	9912849	-	NA	NA	NA	NA	NA	NA	NA
AC006254.2	0.0539534	0.97137	1	0	6	4	0	13	2	ENSG00000270941	NA	3	52734735	52735013	+	NA	NA	NA	NA	NA	NA	NA
AC006254.3	-0.744753	0.742986	1	0	3	0	0	7	1	ENSG00000271137	NA	3	52753526	52754690	+	NA	NA	NA	NA	NA	NA	NA
AC006262.1	0.091617	0.672937	0.843132	192	271	269	191	380	254	ENSG00000268460	93429	19	46203426	46214837	+	NA	NA	NA	NA	NA	NA	NA
AC006262.2	1.0413	0.395393	1	4	4	6	1	3	4	ENSG00000269729	NA	19	46163893	46180647	-	NA	NA	NA	NA	NA	NA	NA
AC006262.3	-1.26939	0.754441	1	0	0	0	0	2	0	ENSG00000269745	NA	19	46228964	46230388	-	NA	NA	NA	NA	NA	NA	NA
AC006262.4	-0.236743	0.905281	1	2	2	0	0	3	3	ENSG00000277748	NA	19	46249394	46250163	-	NA	NA	NA	NA	NA	NA	NA
AC006270.1	2.70684	0.207805	1	2	7	0	0	2	0	ENSG00000264513	NA	17	63117019	63130947	-	NA	NA	NA	NA	NA	NA	NA
AC006270.3	3.62944	0.22556	1	0	0	6	0	0	0	ENSG00000272383	NA	17	63088162	63089197	-	NA	NA	NA	NA	NA	NA	NA
AC006272.1	-0.0216943	0.966453	0.987639	13	27	28	16	45	25	ENSG00000268316	NA	19	51839771	51840945	-	NA	NA	NA	NA	NA	NA	NA
AC006273.1	-1.9638	0.00838335	0.0591033	2	9	4	22	28	18	ENSG00000272473	NA	19	781002	781862	-	NA	NA	NA	NA	NA	NA	NA
AC006277.1	0.672649	0.654619	1	4	3	2	0	6	2	ENSG00000279452	NA	19	2949035	2950644	+	NA	NA	NA	NA	NA	NA	NA
AC006330.1	-0.155814	0.717616	0.868243	31	22	43	25	65	41	ENSG00000280388	NA	7	76043977	76045963	-	NA	NA	NA	NA	NA	NA	NA
AC006349.1	0.340063	0.835919	1	2	0	5	1	4	2	ENSG00000258513	NA	14	74192589	74192823	+	NA	NA	NA	NA	NA	NA	NA
AC006435.5	1.28842	0.478459	1	1	3	3	0	3	1	ENSG00000280280	NA	17	2460183	2460294	-	NA	NA	NA	NA	NA	NA	NA
AC006441.1	-0.417374	0.470625	0.710108	17	16	11	11	42	22	ENSG00000263466	NA	17	38903704	38904600	-	NA	NA	NA	NA	NA	NA	NA
AC006441.4	-1.26939	0.754441	1	0	0	0	0	2	0	ENSG00000266588	NA	17	39003248	39013032	-	NA	NA	NA	NA	NA	NA	NA
AC006441.5	-0.720739	0.859633	1	0	0	0	0	1	0	ENSG00000277426	NA	17	39023394	39026742	+	NA	NA	NA	NA	NA	NA	NA
AC006449.1	2.05894	0.610159	1	2	0	0	0	0	0	ENSG00000274996	NA	17	38601049	38602701	+	NA	NA	NA	NA	NA	NA	NA
AC006449.2	1.13136	0.555622	1	1	3	3	3	0	0	ENSG00000275532	NA	17	38703480	38706261	-	NA	NA	NA	NA	NA	NA	NA
AC006449.3	-1.46501	0.649916	1	0	0	1	0	0	3	ENSG00000275665	NA	17	38715328	38720272	-	NA	NA	NA	NA	NA	NA	NA
AC006449.5	-0.395906	0.625226	1	9	4	8	9	18	7	ENSG00000277182	NA	17	38749360	38751457	+	NA	NA	NA	NA	NA	NA	NA
AC006449.6	-0.349528	0.384621	0.640611	33	31	32	40	80	31	ENSG00000277969	NA	17	38702452	38704747	+	NA	NA	NA	NA	NA	NA	NA
AC006460.1	0.677223	0.505169	1	12	7	2	2	10	5	ENSG00000228509	NA	2	190676944	190708716	-	NA	NA	NA	NA	NA	NA	NA
AC006460.2	0.1234	0.873918	1	13	8	7	11	13	6	ENSG00000284052	NA	2	190607660	190649840	-	NA	NA	NA	NA	NA	NA	NA
AC006480.1	-0.897356	0.441299	1	2	4	2	3	8	7	ENSG00000228019	NA	7	67307605	67308356	-	NA	NA	NA	NA	NA	NA	NA
AC006480.2	-0.790362	0.384854	1	4	4	7	8	22	4	ENSG00000273448	NA	7	67333047	67334383	+	NA	NA	NA	NA	NA	NA	NA
AC006483.1	-0.353292	0.858008	1	0	2	2	0	2	4	ENSG00000228974	NA	7	5560743	5561055	+	NA	NA	NA	NA	NA	NA	NA
AC006483.2	0.153166	0.911632	1	2	2	4	2	5	2	ENSG00000272719	NA	7	5556731	5557245	+	NA	NA	NA	NA	NA	NA	NA
AC006486.2	-0.835136	0.164684	0.404473	5	22	17	33	36	21	ENSG00000279539	NA	19	42242775	42244973	+	NA	NA	NA	NA	NA	NA	NA
AC006511.1	-2.64116	0.430435	1	0	0	0	1	4	0	ENSG00000240739	NA	12	7994770	7995084	-	NA	NA	NA	NA	NA	NA	NA
AC006511.3	2.24851	0.274678	1	0	5	4	0	0	2	ENSG00000279865	NA	12	8080381	8082163	-	NA	NA	NA	NA	NA	NA	NA
AC006518.2	0.0868053	0.965515	1	0	1	3	2	1	1	ENSG00000256682	NA	12	10894943	10896952	-	NA	NA	NA	NA	NA	NA	NA
AC006529.1	0.711277	0.716173	1	1	3	2	0	6	0	ENSG00000240579	NA	7	127857852	127858488	-	NA	NA	NA	NA	NA	NA	NA
AC006538.1	-0.124518	0.917252	1	5	2	5	9	2	2	ENSG00000261342	NA	19	2727743	2729327	-	NA	NA	NA	NA	NA	NA	NA
AC006538.3	-0.772344	0.641208	1	1	1	2	1	3	4	ENSG00000276097	NA	19	2700689	2701266	-	NA	NA	NA	NA	NA	NA	NA
AC006547.1	0.313596	0.532552	0.754458	23	21	45	13	51	27	ENSG00000236540	NA	22	20058030	20070569	-	NA	NA	NA	NA	NA	NA	NA
AC006557.1	-0.659658	0.402466	1	9	4	11	4	23	20	ENSG00000267150	NA	18	14089935	14091019	+	NA	NA	NA	NA	NA	NA	NA
AC006566.1	0.603765	0.863537	1	0	2	0	0	2	0	ENSG00000273368	NA	18	8154558	8155070	+	NA	NA	NA	NA	NA	NA	NA
AC006581.2	-1.84378	0.64696	1	0	0	0	0	0	2	ENSG00000282022	NA	12	8858143	8915276	-	NA	NA	NA	NA	NA	NA	NA
AC006946.1	0.650304	0.657753	1	0	6	4	3	2	2	ENSG00000235328	NA	22	17093612	17093939	-	NA	NA	NA	NA	NA	NA	NA
AC006946.2	0.0991629	0.877047	0.950866	11	17	12	9	23	14	ENSG00000273203	NA	22	17067821	17070675	+	NA	NA	NA	NA	NA	NA	NA
AC006946.3	-1.04481	0.33077	1	3	1	6	5	7	11	ENSG00000273442	NA	22	17080701	17081456	+	NA	NA	NA	NA	NA	NA	NA
AC006947.1	-1.26939	0.754441	1	0	0	0	0	2	0	ENSG00000229330	NA	17	66676372	66677404	+	NA	NA	NA	NA	NA	NA	NA
AC006960.3	-2.03254	0.612383	1	0	0	0	2	0	0	ENSG00000260070	NA	7	36319775	36320479	+	NA	NA	NA	NA	NA	NA	NA
AC006967.3	-1.84378	0.64696	1	0	0	0	0	0	2	ENSG00000269446	NA	7	157109980	157111072	+	NA	NA	NA	NA	NA	NA	NA
AC006978.1	-0.170225	0.568963	0.780487	85	65	67	66	129	96	ENSG00000235859	NA	7	30371508	30372741	+	NA	NA	NA	NA	NA	NA	NA
AC006978.2	2.62962	0.499672	1	0	0	3	0	0	0	ENSG00000281593	NA	7	30362400	30412502	+	NA	NA	NA	NA	NA	NA	novel protein, ZNRF2-LINC01176 readthrough
AC007000.2	0.320309	0.891889	1	0	0	4	0	2	2	ENSG00000225726	NA	7	77071751	77072237	-	NA	NA	NA	NA	NA	NA	NA
AC007001.1	-0.0506306	0.983676	1	0	3	0	0	2	2	ENSG00000267055	NA	7	20096137	20130475	+	NA	NA	NA	NA	NA	NA	NA
AC007014.1	-0.227709	0.885813	1	2	1	4	0	12	1	ENSG00000262020	NA	16	11066496	11071102	-	NA	NA	NA	NA	NA	NA	NA
AC007014.2	1.45617	0.158328	1	11	6	7	5	4	1	ENSG00000274038	NA	16	11056556	11057034	+	NA	NA	NA	NA	NA	NA	NA
AC007016.1	0.241043	0.952839	1	0	0	1	0	1	0	ENSG00000249930	NA	4	15492729	15492972	-	NA	NA	NA	NA	NA	NA	NA
AC007029.1	1.16968	0.774377	1	0	1	0	0	0	0	ENSG00000271185	NA	7	10940423	10940735	+	NA	NA	NA	NA	NA	NA	NA
AC007036.1	0.870446	0.625602	1	0	8	1	1	0	4	ENSG00000227017	NA	7	30176387	30179014	-	NA	NA	NA	NA	NA	NA	NA
AC007036.2	3.88003	0.127789	1	0	4	3	0	0	0	ENSG00000230751	NA	7	30140870	30141417	+	NA	NA	NA	NA	NA	NA	NA
AC007038.2	-0.0692045	0.930432	1	5	18	7	4	21	15	ENSG00000272807	NA	2	210028417	210029156	+	NA	NA	NA	NA	NA	NA	NA
AC007040.1	-2.36134	0.510699	1	0	0	0	2	1	0	ENSG00000228384	NA	2	70994510	71002754	+	NA	NA	NA	NA	NA	NA	NA
AC007040.2	1.25297	0.43194	1	6	3	1	1	5	0	ENSG00000258881	NA	2	70939318	70995336	-	GO:0006888|ER to Golgi vesicle-mediated transport	GO:0097020|COPII adaptor activity	GO:0016020|membrane;GO:0016021|integral component of membrane;GO:0030134|COPII-coated ER to Golgi transport vesicle;GO:0030176|integral component of endoplasmic reticulum membrane;GO:0030173|integral component of Golgi membrane	NA	NA	NA	novel protein
AC007066.1	-0.960743	0.599943	1	1	3	0	0	10	2	ENSG00000213216	NA	9	123029373	123029753	-	NA	NA	NA	NA	NA	NA	NA
AC007066.2	-0.0222429	0.969729	0.989048	19	25	21	7	32	40	ENSG00000261094	NA	9	122937623	122940333	+	NA	NA	NA	NA	NA	NA	NA
AC007114.2	0.407631	0.75356	1	5	1	7	0	8	5	ENSG00000263089	NA	17	57092145	57096425	-	NA	NA	NA	NA	NA	NA	NA
AC007128.2	2.05894	0.610159	1	2	0	0	0	0	0	ENSG00000272328	NA	7	8303741	8341343	+	NA	NA	NA	NA	NA	NA	NA
AC007136.1	-0.81651	0.841083	1	0	0	0	1	0	0	ENSG00000267180	NA	19	2030853	2031051	-	NA	NA	NA	NA	NA	NA	NA
AC007151.1	2.02103	0.172625	1	6	4	3	0	2	2	ENSG00000262516	NA	16	3840528	3841010	+	NA	NA	NA	NA	NA	NA	NA
AC007161.1	0.794527	0.529589	1	12	6	0	2	12	1	ENSG00000234718	NA	7	7738524	7742574	-	NA	NA	NA	NA	NA	NA	NA
AC007161.2	0.29206	0.925485	1	0	0	2	0	1	1	ENSG00000270314	NA	7	7735743	7736851	-	NA	NA	NA	NA	NA	NA	NA
AC007182.2	-2.60952	0.193021	1	0	0	2	1	19	0	ENSG00000242951	NA	14	75595805	75596206	-	NA	NA	NA	NA	NA	NA	NA
AC007191.1	-0.351635	0.187525	0.435456	108	125	130	92	290	193	ENSG00000279407	NA	19	45714387	45717381	-	NA	NA	NA	NA	NA	NA	NA
AC007193.3	1.29106	0.601453	1	1	0	3	0	1	1	ENSG00000269151	NA	19	46390515	46390852	-	NA	NA	NA	NA	NA	NA	NA
AC007204.1	-0.950646	0.364591	1	1	3	10	11	3	13	ENSG00000273791	NA	19	19908268	19909146	-	NA	NA	NA	NA	NA	NA	NA
AC007215.1	1.21306	0.393773	1	3	3	5	3	1	1	ENSG00000242329	NA	12	12840804	12841079	-	NA	NA	NA	NA	NA	NA	NA
AC007216.1	2.1065	0.37835	1	3	0	3	0	2	0	ENSG00000260488	NA	16	11976851	11977850	-	NA	NA	NA	NA	NA	NA	NA
AC007216.2	0.955654	0.209998	1	15	19	9	2	20	8	ENSG00000261216	NA	16	11908208	11908916	+	NA	NA	NA	NA	NA	NA	NA
AC007216.3	0.16909	0.747791	0.884887	22	28	36	9	44	41	ENSG00000261560	NA	16	11881075	11882569	-	NA	NA	NA	NA	NA	NA	NA
AC007220.1	4.05531	0.0996304	1	6	0	2	0	0	0	ENSG00000263033	NA	16	11196177	11224969	+	NA	NA	NA	NA	NA	NA	NA
AC007224.2	3.63918	0.179254	1	4	0	2	0	0	0	ENSG00000279357	NA	16	8666762	8667271	+	NA	NA	NA	NA	NA	NA	NA
AC007225.1	-0.383639	0.811105	1	2	2	1	4	2	1	ENSG00000260782	NA	16	46789898	46792040	+	NA	NA	NA	NA	NA	NA	NA
AC007272.1	-1.06327	0.498323	1	1	0	5	0	6	9	ENSG00000232719	NA	2	201101382	201103136	+	NA	NA	NA	NA	NA	NA	NA
AC007277.1	-2.71681	0.0478945	1	1	1	1	2	18	7	ENSG00000213981	NA	2	170640374	170695374	-	NA	NA	NA	NA	NA	NA	NA
AC007285.2	0.337231	0.815742	1	3	7	1	0	13	1	ENSG00000231519	NA	7	30069658	30075115	-	NA	NA	NA	NA	NA	NA	NA
AC007292.1	0.221929	0.877435	1	0	6	3	2	6	2	ENSG00000267980	NA	19	4363789	4364640	+	NA	NA	NA	NA	NA	NA	NA
AC007292.2	0.810868	0.516623	1	10	4	1	1	9	2	ENSG00000269318	NA	19	4356637	4358448	-	NA	NA	NA	NA	NA	NA	NA
AC007292.3	-1.35939	0.654103	1	0	1	0	0	3	1	ENSG00000269807	NA	19	4347244	4354057	-	NA	NA	NA	NA	NA	NA	NA
AC007298.1	-2.52825	0.302551	1	0	0	1	5	1	0	ENSG00000257715	NA	12	96025323	96027971	+	NA	NA	NA	NA	NA	NA	NA
AC007312.1	-1.26939	0.754441	1	0	0	0	0	2	0	ENSG00000224946	NA	7	33276834	33277091	-	NA	NA	NA	NA	NA	NA	NA
AC007314.1	-2.59264	0.157592	1	1	0	1	0	7	8	ENSG00000234818	NA	2	10589166	10604830	+	NA	NA	NA	NA	NA	NA	NA
AC007318.2	0.106063	0.91198	1	4	15	8	0	21	13	ENSG00000273763	NA	2	65203571	65203813	-	NA	NA	NA	NA	NA	NA	NA
AC007325.4	-0.453359	0.550843	0.768767	4	14	12	22	15	8	ENSG00000278817	102724770	KI270734.1	131494	137392	+	NA	NA	NA	NA	NA	NA	protein DGCR6
AC007326.1	-2.03254	0.612383	1	0	0	0	2	0	0	ENSG00000271275	NA	22	18997138	18997595	-	NA	NA	NA	NA	NA	NA	NA
AC007326.3	-0.333414	0.739166	1	5	1	11	4	20	5	ENSG00000283583	NA	22	18980695	18981325	-	NA	NA	NA	NA	NA	NA	NA
AC007327.1	-0.720739	0.859633	1	0	0	0	0	1	0	ENSG00000228770	NA	7	36228621	36228884	-	NA	NA	NA	NA	NA	NA	NA
AC007342.1	0.257911	0.825427	1	3	9	2	2	3	8	ENSG00000259926	NA	16	53448748	53449590	+	NA	NA	NA	NA	NA	NA	NA
AC007342.4	-0.832686	0.00536837	0.0435979	49	60	59	103	161	91	ENSG00000261804	102723373	16	53373493	53384745	+	NA	NA	NA	NA	NA	NA	NA
AC007342.5	0.104687	0.762913	0.89279	49	57	64	42	118	42	ENSG00000262714	NA	16	53386944	53389085	+	NA	NA	NA	NA	NA	NA	NA
AC007342.6	2.8143	0.149003	1	1	3	6	0	2	0	ENSG00000279344	NA	16	53478957	53481550	-	NA	NA	NA	NA	NA	NA	NA
AC007342.7	-0.565516	0.393184	0.647449	11	22	5	10	37	24	ENSG00000279722	NA	16	53487607	53489943	-	NA	NA	NA	NA	NA	NA	NA
AC007342.8	-0.0690473	0.898835	0.959635	18	13	26	14	41	20	ENSG00000279741	NA	16	53389886	53390563	+	NA	NA	NA	NA	NA	NA	NA
AC007342.9	-0.68844	0.113493	0.327232	42	18	23	34	87	45	ENSG00000280027	NA	16	53391089	53392473	+	NA	NA	NA	NA	NA	NA	NA
AC007346.1	1.03896	0.772438	1	2	0	0	0	0	1	ENSG00000260258	NA	16	52942139	52943464	+	NA	NA	NA	NA	NA	NA	NA
AC007346.2	-1.66853	0.679663	1	0	0	0	0	3	0	ENSG00000260939	NA	16	53010395	53011286	-	NA	NA	NA	NA	NA	NA	NA
AC007347.1	0.702367	0.800065	1	0	1	2	0	3	0	ENSG00000261049	NA	16	54033997	54054583	-	NA	NA	NA	NA	NA	NA	NA
AC007365.1	0.241043	0.952839	1	1	0	0	0	1	0	ENSG00000226756	NA	2	64644612	64646698	+	NA	NA	NA	NA	NA	NA	NA
AC007370.1	-0.762436	0.715493	1	0	2	1	0	2	4	ENSG00000250098	NA	4	12947574	12948670	-	NA	NA	NA	NA	NA	NA	NA
AC007370.2	-0.231543	0.790351	1	10	4	8	3	26	7	ENSG00000250371	NA	4	12859101	12864961	-	NA	NA	NA	NA	NA	NA	NA
AC007390.2	0.590104	0.421814	0.671573	11	19	22	1	28	17	ENSG00000272054	NA	2	37208875	37212677	+	NA	NA	NA	NA	NA	NA	NA
AC007405.2	-0.571327	0.460238	1	8	4	10	12	16	10	ENSG00000235934	NA	2	170816293	170818037	-	NA	NA	NA	NA	NA	NA	NA
AC007406.5	-0.866621	0.164546	0.4043	8	13	9	18	29	18	ENSG00000261799	NA	12	273954	277123	-	NA	NA	NA	NA	NA	NA	NA
AC007431.1	-0.613636	0.746897	1	0	2	2	0	7	2	ENSG00000263499	101927539	17	57600856	57608412	-	NA	NA	NA	NA	NA	NA	NA
AC007431.2	-0.307605	0.939581	1	0	0	1	0	2	0	ENSG00000266100	101927557	17	57522248	57523597	-	NA	NA	NA	NA	NA	NA	NA
AC007431.3	-2.75841	0.199345	1	0	1	0	3	5	1	ENSG00000280028	NA	17	57531769	57532355	+	NA	NA	NA	NA	NA	NA	NA
AC007448.2	-0.10711	0.952119	1	6	0	0	1	4	3	ENSG00000264421	NA	17	67224303	67225541	+	NA	NA	NA	NA	NA	NA	NA
AC007450.4	-0.81651	0.841083	1	0	0	0	1	0	0	ENSG00000278654	NA	12	11500499	11501022	+	NA	NA	NA	NA	NA	NA	NA
AC007485.1	1.46483	0.431767	1	1	4	2	0	1	2	ENSG00000275710	NA	17	54964474	54964679	+	NA	NA	NA	NA	NA	NA	NA
AC007485.2	0.124387	0.714151	0.866397	54	74	62	37	104	73	ENSG00000279059	NA	17	54956760	54958426	-	NA	NA	NA	NA	NA	NA	NA
AC007494.2	0.664454	0.572961	1	5	14	0	2	10	4	ENSG00000260744	NA	16	47196311	47202429	+	NA	NA	NA	NA	NA	NA	NA
AC007494.3	-0.189489	0.90086	1	3	2	2	0	10	2	ENSG00000279509	NA	16	47218026	47218768	+	NA	NA	NA	NA	NA	NA	NA
AC007496.1	-1.33367	0.280069	1	1	3	3	1	8	12	ENSG00000260194	NA	16	53998313	53999969	-	NA	NA	NA	NA	NA	NA	NA
AC007496.2	-1.00874	0.38008	1	0	8	2	5	15	6	ENSG00000261630	NA	16	53981229	53981912	-	NA	NA	NA	NA	NA	NA	NA
AC007496.3	0.446668	0.670844	1	6	4	7	1	9	6	ENSG00000280392	NA	16	53991012	53994454	+	NA	NA	NA	NA	NA	NA	NA
AC007497.1	-3.22202	0.258436	1	0	0	0	2	5	0	ENSG00000275191	NA	16	53628256	53628816	-	NA	NA	NA	NA	NA	NA	NA
AC007529.2	2.05894	0.610159	1	2	0	0	0	0	0	ENSG00000283240	NA	12	16661766	16788375	+	NA	NA	NA	NA	NA	NA	NA
AC007533.1	-0.476621	0.410617	0.661904	14	14	15	12	50	17	ENSG00000261369	NA	16	47299447	47317814	+	NA	NA	NA	NA	NA	NA	NA
AC007537.2	0.681527	0.61643	1	7	1	3	2	6	1	ENSG00000242405	NA	12	12155262	12155772	+	NA	NA	NA	NA	NA	NA	NA
AC007546.1	-0.279938	0.72529	1	14	5	9	3	20	19	ENSG00000277595	NA	12	110032245	110032803	+	NA	NA	NA	NA	NA	NA	NA
AC007551.2	-1.26939	0.754441	1	0	0	0	0	2	0	ENSG00000274328	NA	7	35847038	35847426	-	NA	NA	NA	NA	NA	NA	NA
AC007552.1	-0.427975	0.827264	1	5	0	0	0	3	5	ENSG00000256450	NA	12	16513445	16514371	+	NA	NA	NA	NA	NA	NA	NA
AC007552.2	4.21787	0.0762424	1	2	0	7	0	0	0	ENSG00000256564	NA	12	16567411	16573940	+	NA	NA	NA	NA	NA	NA	NA
AC007560.1	-1.26939	0.754441	1	0	0	0	0	2	0	ENSG00000238165	NA	2	50829442	50829678	-	NA	NA	NA	NA	NA	NA	NA
AC007566.1	0.957217	0.0596189	0.21936	32	35	22	11	27	18	ENSG00000244055	NA	7	92457564	92491610	+	NA	NA	NA	NA	NA	NA	NA
AC007569.1	3.31481	0.115914	1	1	7	1	0	1	0	ENSG00000257221	NA	12	108628687	108641318	+	NA	NA	NA	NA	NA	NA	NA
AC007570.1	3.37962	0.209085	1	1	1	3	0	0	0	ENSG00000255655	NA	12	109445410	109447497	-	NA	NA	NA	NA	NA	NA	NA
AC007598.1	0.389032	0.874405	1	0	2	1	1	2	0	ENSG00000260723	NA	16	12372812	12373899	+	NA	NA	NA	NA	NA	NA	NA
AC007598.2	1.16968	0.774377	1	0	0	1	0	0	0	ENSG00000261394	101927227	16	12366982	12372582	-	NA	NA	NA	NA	NA	NA	NA
AC007598.3	0.468945	0.703301	1	2	4	6	1	6	4	ENSG00000278979	NA	16	12374355	12376032	+	NA	NA	NA	NA	NA	NA	NA
AC007599.2	-2.19053	0.296839	1	0	0	2	7	2	0	ENSG00000262038	NA	16	47529190	47529916	+	NA	NA	NA	NA	NA	NA	NA
AC007601.1	0.440076	0.651887	1	4	5	11	3	6	8	ENSG00000175604	NA	16	12086746	12090302	-	NA	NA	NA	NA	NA	NA	NA
AC007601.2	-3.30394	0.237999	1	0	0	0	0	6	2	ENSG00000261293	NA	16	12093627	12095307	-	NA	NA	NA	NA	NA	NA	NA
AC007608.1	0.278079	0.81192	1	4	8	2	7	5	1	ENSG00000205414	NA	16	50606076	50613684	-	NA	NA	NA	NA	NA	NA	NA
AC007608.2	-0.358161	0.79659	1	3	3	1	1	5	5	ENSG00000260029	NA	16	50551824	50553940	-	NA	NA	NA	NA	NA	NA	NA
AC007608.4	0.734595	0.336076	1	17	8	14	11	14	3	ENSG00000278909	NA	16	50555355	50558719	+	NA	NA	NA	NA	NA	NA	NA
AC007610.4	0.760301	0.401083	1	14	12	3	2	15	6	ENSG00000279356	NA	16	50072862	50074986	+	NA	NA	NA	NA	NA	NA	NA
AC007611.1	0.158539	0.887079	1	6	4	6	0	14	6	ENSG00000260086	NA	16	48623436	48744921	+	NA	NA	NA	NA	NA	NA	NA
AC007619.1	1.10395	0.250323	1	2	13	17	2	16	3	ENSG00000255670	NA	12	12485353	12491581	+	NA	NA	NA	NA	NA	NA	NA
AC007619.2	-3.39426	0.073836	1	0	0	1	5	3	4	ENSG00000271370	NA	12	12452103	12452481	-	NA	NA	NA	NA	NA	NA	NA
AC007621.1	-2.4285	0.330335	1	0	1	0	1	8	0	ENSG00000270857	NA	12	12248991	12249427	+	NA	NA	NA	NA	NA	NA	NA
AC007622.1	-1.26939	0.754441	1	0	0	0	0	2	0	ENSG00000240441	NA	12	107719599	107720133	+	NA	NA	NA	NA	NA	NA	NA
AC007637.1	1.26038	0.326109	1	5	3	6	1	6	1	ENSG00000256139	NA	12	109111218	109125594	+	NA	NA	NA	NA	NA	NA	NA
AC007639.1	0.789869	0.133274	0.359801	34	22	23	17	24	13	ENSG00000263680	NA	17	72425939	72428852	+	NA	NA	NA	NA	NA	NA	NA
AC007663.3	-1.31577	0.380407	1	1	1	2	2	8	3	ENSG00000273139	NA	22	20320739	20321203	+	NA	NA	NA	NA	NA	NA	NA
AC007663.4	1.45027	0.0561229	1	9	24	16	2	13	8	ENSG00000273343	NA	22	20318119	20318749	-	NA	NA	NA	NA	NA	NA	NA
AC007673.1	-2.4344	0.529779	1	0	0	0	0	0	3	ENSG00000267311	NA	18	54879457	54880809	+	NA	NA	NA	NA	NA	NA	NA
AC007683.1	1.18993	0.3494	1	0	8	10	3	6	1	ENSG00000224415	NA	7	103141349	103141939	-	NA	NA	NA	NA	NA	NA	NA
AC007683.2	-2.50806	0.301843	1	0	0	1	0	2	5	ENSG00000279482	NA	7	103161947	103162660	-	NA	NA	NA	NA	NA	NA	NA
AC007684.1	-0.969398	0.430894	1	0	3	6	8	3	7	ENSG00000273035	NA	2	39323328	39323804	-	NA	NA	NA	NA	NA	NA	NA
AC007686.1	-0.197552	0.91722	1	1	2	1	2	4	0	ENSG00000243225	NA	14	76968683	76969145	+	NA	NA	NA	NA	NA	NA	NA
AC007686.3	-0.197368	0.82851	1	2	6	12	5	11	11	ENSG00000273729	NA	14	77028086	77031572	+	NA	NA	NA	NA	NA	NA	NA
AC007688.1	-0.343372	0.75911	1	5	4	5	0	10	12	ENSG00000241352	NA	12	12850982	12851740	+	NA	NA	NA	NA	NA	NA	NA
AC007688.2	3.37482	0.121878	1	0	1	9	0	0	1	ENSG00000256011	NA	12	12962300	12963539	+	NA	NA	NA	NA	NA	NA	NA
AC007731.2	-0.295237	0.534751	0.756355	23	39	20	18	67	42	ENSG00000215493	NA	22	20450122	20451824	+	NA	NA	NA	NA	NA	NA	NA
AC007731.4	-0.540993	0.702635	1	0	6	3	0	9	8	ENSG00000236003	NA	22	20522070	20523870	-	NA	NA	NA	NA	NA	NA	NA
AC007780.1	-1.8672	0.499199	1	0	1	0	0	5	1	ENSG00000267009	NA	17	68413623	68524949	+	NA	NA	NA	NA	NA	NA	NA
AC007785.1	0.259496	0.575823	0.785436	33	56	68	18	134	33	ENSG00000267922	NA	19	46101122	46196218	+	NA	NA	NA	NA	NA	NA	NA
AC007785.3	0.59568	0.412329	0.662947	18	5	28	4	24	15	ENSG00000268401	NA	19	46027654	46030161	+	NA	NA	NA	NA	NA	NA	NA
AC007787.1	-2.31946	0.200036	1	1	1	0	6	4	1	ENSG00000267610	NA	19	13069792	13071374	-	NA	NA	NA	NA	NA	NA	NA
AC007787.2	-1.30979	0.29124	1	2	1	4	1	9	11	ENSG00000279044	NA	19	13081966	13082564	+	NA	NA	NA	NA	NA	NA	NA
AC007792.1	1.54368	0.568347	1	0	1	3	0	2	0	ENSG00000280103	NA	19	3355554	3355955	-	NA	NA	NA	NA	NA	NA	NA
AC007823.1	-0.312623	0.653549	1	8	15	7	11	21	13	ENSG00000260743	NA	3	179340322	179341887	+	NA	NA	NA	NA	NA	NA	NA
AC007834.2	0.166841	0.91189	1	2	1	4	2	5	1	ENSG00000256351	NA	12	109859767	109860420	-	NA	NA	NA	NA	NA	NA	NA
AC007842.1	-0.358432	0.628937	0.818752	1	20	22	10	33	25	ENSG00000269069	NA	19	40023384	40025502	-	NA	NA	NA	NA	NA	NA	NA
AC007848.1	-1.18366	0.660293	1	0	0	2	4	0	0	ENSG00000255983	NA	12	5388589	5406651	+	NA	NA	NA	NA	NA	NA	NA
AC007848.2	-2.01481	0.452905	1	0	0	1	3	0	1	ENSG00000256218	NA	12	5366048	5367774	-	NA	NA	NA	NA	NA	NA	NA
AC007849.1	0.166059	0.870413	1	3	9	4	4	10	4	ENSG00000242795	NA	3	169613510	169623951	-	NA	NA	NA	NA	NA	NA	NA
AC007878.1	-0.619487	0.274902	0.536354	9	17	17	15	37	28	ENSG00000281195	NA	2	71373938	71376320	+	NA	NA	NA	NA	NA	NA	NA
AC007879.1	-1.26939	0.754441	1	0	0	0	0	2	0	ENSG00000224342	NA	2	207173634	207222790	+	NA	NA	NA	NA	NA	NA	NA
AC007879.2	2.04547	0.612606	1	0	0	2	0	0	0	ENSG00000225916	NA	2	207226949	207228308	+	NA	NA	NA	NA	NA	NA	NA
AC007879.4	1.16968	0.774377	1	0	0	1	0	0	0	ENSG00000240440	NA	2	207235299	207237875	-	NA	NA	NA	NA	NA	NA	NA
AC007906.1	2.07501	0.446996	1	1	3	0	0	0	1	ENSG00000261291	NA	16	53168522	53169450	+	NA	NA	NA	NA	NA	NA	NA
AC007906.2	0.0574659	0.913163	0.964975	15	24	40	33	33	20	ENSG00000277639	105371267	16	53035690	53052873	-	NA	NA	NA	NA	NA	NA	p53-regulated lncRNA 1
AC007907.1	-0.81651	0.841083	1	0	0	0	1	0	0	ENSG00000259759	NA	16	54239693	54240654	+	NA	NA	NA	NA	NA	NA	NA
AC007919.1	-2.21536	0.554973	1	0	0	0	0	1	2	ENSG00000224611	NA	3	172522228	172522444	+	NA	NA	NA	NA	NA	NA	NA
AC007919.2	-0.948666	0.573904	1	2	0	3	7	3	0	ENSG00000231384	NA	3	172680714	172681224	+	NA	NA	NA	NA	NA	NA	NA
AC007922.2	-0.359722	0.856002	1	0	2	2	2	0	3	ENSG00000265094	NA	18	24435364	24439638	+	NA	NA	NA	NA	NA	NA	NA
AC007923.4	2.04547	0.612606	1	0	0	2	0	0	0	ENSG00000266877	NA	17	31583162	31637543	+	NA	NA	NA	NA	NA	NA	NA
AC007938.1	-4.57239	0.0281614	1	0	0	0	0	9	8	ENSG00000259920	NA	7	130481491	130484392	-	NA	NA	NA	NA	NA	NA	NA
AC007938.3	0.592489	0.566796	1	5	5	14	2	21	1	ENSG00000270953	NA	7	130507660	130508282	+	NA	NA	NA	NA	NA	NA	NA
AC007950.2	-1.13614	0.601386	1	0	0	3	0	1	6	ENSG00000276651	NA	15	63500737	63503083	-	NA	NA	NA	NA	NA	NA	NA
AC007952.2	-1.05632	0.425787	1	5	1	1	9	6	1	ENSG00000228157	NA	17	19092974	19096837	+	NA	NA	NA	NA	NA	NA	NA
AC007952.3	-1.26939	0.754441	1	0	0	0	0	2	0	ENSG00000230197	NA	17	19077775	19087878	+	NA	NA	NA	NA	NA	NA	NA
AC007952.4	0.269246	0.886411	1	3	1	1	1	5	0	ENSG00000262202	NA	17	19112000	19112636	-	NA	NA	NA	NA	NA	NA	NA
AC007952.6	-3.21933	0.108769	1	0	0	1	4	1	5	ENSG00000262319	NA	17	19141017	19143689	-	NA	NA	NA	NA	NA	NA	NA
AC007954.1	-0.734589	0.341993	1	5	6	11	7	17	19	ENSG00000258510	NA	14	77359423	77359916	+	NA	NA	NA	NA	NA	NA	NA
AC007956.1	0.516317	0.686153	1	9	5	0	5	4	2	ENSG00000258439	NA	14	74658049	74658590	+	NA	NA	NA	NA	NA	NA	NA
AC007969.2	1.16968	0.774377	1	0	1	0	0	0	0	ENSG00000234061	NA	2	171492905	171493095	+	NA	NA	NA	NA	NA	NA	NA
AC007996.1	-0.761846	0.0678467	0.237216	35	35	22	60	63	53	ENSG00000277534	NA	18	26542971	26545791	-	NA	NA	NA	NA	NA	NA	NA
AC007998.5	1.5422	0.600031	1	0	0	4	0	2	0	ENSG00000279074	NA	18	35483431	35483667	-	NA	NA	NA	NA	NA	NA	NA
AC008013.2	3.05865	0.377121	1	4	0	0	0	0	0	ENSG00000256984	NA	12	31012503	31015806	+	NA	NA	NA	NA	NA	NA	NA
AC008013.3	0.724119	0.755978	1	0	0	6	0	6	0	ENSG00000270926	NA	12	31105105	31106830	-	NA	NA	NA	NA	NA	NA	NA
AC008026.1	-3.36791	0.084633	1	1	0	0	1	12	3	ENSG00000239246	NA	17	62516321	62516767	-	NA	NA	NA	NA	NA	NA	NA
AC008026.3	0.3433	0.648414	0.83098	7	22	10	5	13	18	ENSG00000264546	NA	17	62549726	62552121	+	NA	NA	NA	NA	NA	NA	NA
AC008035.1	1.16968	0.774377	1	0	1	0	0	0	0	ENSG00000272369	NA	12	46537502	46652550	+	NA	NA	NA	NA	NA	NA	NA
AC008038.1	-0.224043	0.217656	0.473117	1071	1075	1027	1319	2183	958	ENSG00000283041	NA	7	133034607	133035920	-	NA	NA	NA	NA	NA	NA	NA
AC008063.2	-2.4344	0.529779	1	0	0	0	0	0	3	ENSG00000233397	NA	2	162093429	162094854	+	NA	NA	NA	NA	NA	NA	NA
AC008073.2	2.04547	0.612606	1	0	0	2	0	0	0	ENSG00000232642	NA	2	24165884	24175005	-	NA	NA	NA	NA	NA	NA	NA
AC008074.2	-2.64116	0.430435	1	0	0	0	1	4	0	ENSG00000237217	NA	2	64450096	64450524	+	NA	NA	NA	NA	NA	NA	NA
AC008079.2	-0.177329	0.61276	0.808671	42	50	45	38	99	55	ENSG00000280007	NA	22	18110759	18131154	-	NA	NA	NA	NA	NA	NA	NA
AC008080.1	-1.05947	0.550897	1	2	0	2	0	4	6	ENSG00000173862	NA	7	33725981	33728456	+	NA	NA	NA	NA	NA	NA	NA
AC008080.2	-2.03254	0.612383	1	0	0	0	2	0	0	ENSG00000227481	NA	7	33730292	33732064	-	NA	NA	NA	NA	NA	NA	NA
AC008083.1	2.47358	0.109548	1	7	1	7	2	1	0	ENSG00000257925	NA	12	47237734	47279021	-	NA	NA	NA	NA	NA	NA	NA
AC008083.2	2.61699	0.159119	1	7	1	2	0	1	1	ENSG00000258181	NA	12	47248124	47257539	+	NA	NA	NA	NA	NA	NA	NA
AC008115.1	-2.62564	0.473254	1	0	0	0	3	0	0	ENSG00000256658	NA	12	12723297	12724011	-	NA	NA	NA	NA	NA	NA	NA
AC008115.2	2.95951	0.216892	1	1	6	0	0	1	0	ENSG00000257004	NA	12	12668982	12685075	+	NA	NA	NA	NA	NA	NA	NA
AC008126.1	-0.81651	0.841083	1	0	0	0	0	0	1	ENSG00000258204	NA	12	98794485	98794964	+	NA	NA	NA	NA	NA	NA	NA
AC008147.1	-0.0309241	0.968869	1	4	17	7	10	15	9	ENSG00000257256	NA	12	50219604	50229984	+	NA	NA	NA	NA	NA	NA	NA
AC008147.2	0.407261	0.483249	0.720041	22	33	35	4	64	26	ENSG00000257298	NA	12	50185580	50191363	-	NA	NA	NA	NA	NA	NA	NA
AC008147.3	-0.0218968	0.981842	1	5	4	8	8	6	5	ENSG00000257531	NA	12	50217662	50218343	-	NA	NA	NA	NA	NA	NA	NA
AC008147.4	2.22142	0.0795228	1	4	2	20	1	7	0	ENSG00000278842	NA	12	50286244	50289231	+	NA	NA	NA	NA	NA	NA	NA
AC008149.1	0.241043	0.952839	1	0	0	1	0	1	0	ENSG00000258177	NA	12	96222797	96223973	-	NA	NA	NA	NA	NA	NA	NA
AC008171.1	-0.448047	0.871169	1	0	2	0	0	3	1	ENSG00000223890	NA	2	205253304	205253503	-	NA	NA	NA	NA	NA	NA	NA
AC008264.1	-1.26939	0.754441	1	0	0	0	0	2	0	ENSG00000224545	NA	7	131520137	131520503	+	NA	NA	NA	NA	NA	NA	NA
AC008267.3	-0.632009	0.696927	1	0	5	2	0	17	1	ENSG00000234500	NA	7	66511556	66545066	+	NA	NA	NA	NA	NA	NA	NA
AC008267.4	-2.11228	0.256234	1	1	0	1	1	6	4	ENSG00000236928	NA	7	66434634	66435154	-	NA	NA	NA	NA	NA	NA	NA
AC008267.6	2.64618	0.453733	1	0	1	2	0	0	0	ENSG00000244657	NA	7	66485095	66486532	-	NA	NA	NA	NA	NA	NA	NA
AC008267.7	2.48223	0.382785	1	0	5	0	0	1	0	ENSG00000279785	NA	7	66474556	66475749	+	NA	NA	NA	NA	NA	NA	NA
AC008277.2	-2.64115	0.475114	1	0	0	0	0	6	0	ENSG00000270893	NA	2	159444117	159444913	+	NA	NA	NA	NA	NA	NA	NA
AC008280.3	-4.43634	0.0397886	1	0	0	0	8	5	0	ENSG00000272156	NA	2	54082554	54085066	+	NA	NA	NA	NA	NA	NA	NA
AC008379.1	-1.76959	0.299629	1	0	3	0	4	5	3	ENSG00000241187	NA	5	154729231	154729694	+	NA	NA	NA	NA	NA	NA	NA
AC008395.1	0.8194	0.279748	0.541087	14	11	25	1	19	16	ENSG00000268051	NA	19	37963853	37964790	+	NA	NA	NA	NA	NA	NA	NA
AC008403.2	0.559517	0.874579	1	0	0	2	0	2	0	ENSG00000268530	NA	19	48465593	48469693	-	NA	NA	NA	NA	NA	NA	NA
AC008406.2	-2.68755	0.415519	1	0	0	0	0	1	3	ENSG00000248753	NA	5	135120526	135139681	+	NA	NA	NA	NA	NA	NA	NA
AC008406.3	-3.20853	0.266488	1	0	0	0	4	1	0	ENSG00000277619	NA	5	135034521	135035894	+	NA	NA	NA	NA	NA	NA	NA
AC008417.1	1.44986	0.438806	1	0	5	3	1	3	0	ENSG00000249068	NA	5	109840128	109840692	-	NA	NA	NA	NA	NA	NA	NA
AC008429.2	-0.133938	0.86169	1	8	5	16	5	24	12	ENSG00000253785	NA	5	172975511	172976374	+	NA	NA	NA	NA	NA	NA	NA
AC008429.3	1.11667	0.770577	1	0	0	2	0	1	0	ENSG00000254295	NA	5	172954907	172957162	+	NA	NA	NA	NA	NA	NA	NA
AC008429.4	0.116994	0.929768	1	3	1	5	3	5	2	ENSG00000254328	NA	5	172986680	172987198	+	NA	NA	NA	NA	NA	NA	NA
AC008434.1	-0.942382	0.226586	1	4	13	6	6	44	12	ENSG00000249655	NA	5	80630313	80631590	-	NA	NA	NA	NA	NA	NA	NA
AC008443.4	1.14611	0.407444	1	5	1	6	3	2	1	ENSG00000248514	NA	5	181205361	181206120	-	NA	NA	NA	NA	NA	NA	NA
AC008443.7	-2.65742	0.260194	1	0	1	0	5	2	0	ENSG00000274525	NA	5	181291673	181295572	+	NA	NA	NA	NA	NA	NA	NA
AC008456.1	1.16968	0.774377	1	0	0	1	0	0	0	ENSG00000253687	NA	5	160613873	160639183	+	NA	NA	NA	NA	NA	NA	NA
AC008467.1	2.93798	0.0424484	1	7	8	3	1	2	0	ENSG00000249476	285638	5	109237120	109326369	-	NA	NA	NA	NA	NA	NA	NA
AC008474.1	0.134921	0.904409	1	5	14	0	6	15	2	ENSG00000267557	NA	19	32666298	32673210	+	NA	NA	NA	NA	NA	NA	NA
AC008481.1	-0.0444178	0.971696	1	2	6	4	0	6	9	ENSG00000213303	NA	19	11523436	11523831	+	NA	NA	NA	NA	NA	NA	NA
AC008481.2	-1.35939	0.654103	1	0	1	0	0	3	1	ENSG00000213304	NA	19	11521968	11522498	+	NA	NA	NA	NA	NA	NA	NA
AC008494.1	-1.91502	0.338402	1	0	0	2	3	2	3	ENSG00000243304	NA	5	115264669	115265464	-	NA	NA	NA	NA	NA	NA	NA
AC008494.2	3.90119	0.164553	1	0	7	0	0	0	0	ENSG00000249791	NA	5	115188563	115188932	+	NA	NA	NA	NA	NA	NA	NA
AC008494.3	0.860643	0.70823	1	0	5	0	0	3	1	ENSG00000271797	NA	5	115262505	115263448	+	NA	NA	NA	NA	NA	NA	NA
AC008498.1	-0.864463	0.324572	1	3	8	4	8	18	8	ENSG00000276945	NA	5	61145846	61146376	-	NA	NA	NA	NA	NA	NA	NA
AC008498.2	0.74105	0.685269	1	6	3	0	0	9	0	ENSG00000279985	NA	5	61114432	61116753	-	NA	NA	NA	NA	NA	NA	NA
AC008507.1	1.02615	0.152893	0.388412	16	9	22	8	17	4	ENSG00000266910	NA	19	30037423	30038156	+	NA	NA	NA	NA	NA	NA	NA
AC008507.2	0.789904	0.709661	1	0	4	1	1	3	0	ENSG00000267006	NA	19	30028741	30029916	-	NA	NA	NA	NA	NA	NA	NA
AC008521.1	-0.944204	0.187869	1	10	5	8	9	36	13	ENSG00000267611	NA	19	33051515	33051701	+	NA	NA	NA	NA	NA	NA	NA
AC008537.2	0.312898	0.697958	1	4	14	18	5	31	5	ENSG00000269843	NA	19	40831221	40837210	-	NA	NA	NA	NA	NA	NA	NA
AC008537.3	0.437937	0.531948	0.753905	6	19	27	6	17	22	ENSG00000279108	NA	19	40840159	40842039	+	NA	NA	NA	NA	NA	NA	NA
AC008537.4	-0.129209	0.885428	1	2	14	8	3	14	15	ENSG00000282951	NA	19	40779780	40796943	-	NA	NA	NA	NA	NA	NA	NA
AC008543.1	-0.0113252	0.981312	0.99162	15	49	32	33	59	26	ENSG00000197332	NA	19	11639776	11686569	+	NA	NA	NA	NA	NA	NA	NA
AC008543.3	-0.722518	0.332595	1	9	10	4	15	18	11	ENSG00000266922	NA	19	11725961	11730783	-	NA	NA	NA	NA	NA	NA	NA
AC008543.4	2.39595	0.343478	1	2	3	0	1	0	0	ENSG00000267089	NA	19	11841241	11842439	-	NA	NA	NA	NA	NA	NA	NA
AC008555.1	-1.96394	0.202556	1	0	0	4	1	11	8	ENSG00000261754	NA	19	34811589	34814345	-	NA	NA	NA	NA	NA	NA	NA
AC008555.4	1.16968	0.774377	1	0	0	1	0	0	0	ENSG00000270624	NA	19	34866352	34866919	+	NA	NA	NA	NA	NA	NA	NA
AC008555.8	0.421599	0.202741	0.454666	90	78	57	48	83	67	ENSG00000280106	NA	19	34949038	34951205	-	NA	NA	NA	NA	NA	NA	NA
AC008569.2	-0.414015	0.734184	1	3	2	5	3	15	1	ENSG00000267474	NA	19	14458401	14459366	+	NA	NA	NA	NA	NA	NA	NA
AC008608.2	-0.0848948	0.905316	0.962402	14	13	12	17	33	3	ENSG00000271737	NA	5	134005147	134005562	+	NA	NA	NA	NA	NA	NA	NA
AC008610.1	0.754267	0.197266	0.448532	27	34	21	5	49	14	ENSG00000248367	NA	5	180293245	180295253	+	NA	NA	NA	NA	NA	NA	NA
AC008622.1	-1.55191	0.592829	1	0	1	0	0	2	2	ENSG00000269014	NA	19	46826895	46828440	-	NA	NA	NA	NA	NA	NA	NA
AC008622.2	-1.53683	0.128546	1	4	3	2	4	25	7	ENSG00000275719	NA	19	46787815	46789043	+	NA	NA	NA	NA	NA	NA	NA
AC008628.1	-0.720739	0.859633	1	0	0	0	0	1	0	ENSG00000249433	NA	5	115493557	115493821	+	NA	NA	NA	NA	NA	NA	NA
AC008635.1	1.90248	0.0926897	1	10	4	10	0	4	4	ENSG00000269487	NA	19	46728603	46732700	+	NA	NA	NA	NA	NA	NA	NA
AC008649.2	0.0710435	0.89501	0.957875	12	21	31	17	36	21	ENSG00000267375	NA	19	38683873	38693606	-	NA	NA	NA	NA	NA	NA	NA
AC008655.2	-1.57981	0.585752	1	0	1	0	2	0	1	ENSG00000269392	NA	19	50365880	50369331	-	NA	NA	NA	NA	NA	NA	NA
AC008667.1	-1.12561	0.745	1	0	1	0	0	4	0	ENSG00000249526	NA	5	139684645	139745010	+	NA	NA	NA	NA	NA	NA	NA
AC008687.2	-2.31262	0.100406	1	2	1	1	0	12	13	ENSG00000268108	NA	19	49060613	49061132	+	NA	NA	NA	NA	NA	NA	NA
AC008687.4	-2.08536	0.0945162	1	0	4	1	4	12	10	ENSG00000268655	101059948	19	49017496	49020523	-	NA	NA	NA	NA	NA	NA	uncharacterized LOC101059948
AC008687.5	-2.55795	0.452343	1	0	0	0	2	0	1	ENSG00000268669	NA	19	49042174	49042731	+	NA	NA	NA	NA	NA	NA	NA
AC008687.6	1.12989	0.767211	1	2	0	0	0	1	0	ENSG00000269706	NA	19	49050217	49050846	-	NA	NA	NA	NA	NA	NA	NA
AC008700.1	-0.312514	0.758077	1	3	5	7	11	6	3	ENSG00000248125	NA	5	145429868	145451099	+	NA	NA	NA	NA	NA	NA	NA
AC008723.1	1.26289	0.512927	1	3	4	0	1	3	0	ENSG00000250114	NA	5	163416525	163416731	+	NA	NA	NA	NA	NA	NA	NA
AC008731.1	-0.0687458	0.927704	1	8	14	10	3	31	12	ENSG00000261669	NA	16	24803451	24819739	-	NA	NA	NA	NA	NA	NA	NA
AC008734.1	1.13882	0.745282	1	0	1	1	0	1	0	ENSG00000269300	NA	19	8821501	8824110	+	NA	NA	NA	NA	NA	NA	NA
AC008735.1	0.67922	0.285828	0.546203	19	24	11	6	24	13	ENSG00000267096	NA	19	55670632	55672069	+	NA	NA	NA	NA	NA	NA	NA
AC008735.2	0.26337	0.712351	0.865406	10	11	23	3	26	18	ENSG00000267523	NA	19	55661901	55674715	-	NA	NA	NA	NA	NA	NA	NA
AC008735.4	-0.344467	0.460907	0.704138	25	42	18	30	82	27	ENSG00000276488	NA	19	55612490	55613097	-	NA	NA	NA	NA	NA	NA	NA
AC008735.5	1.01146	0.567373	1	1	3	3	0	4	1	ENSG00000279063	NA	19	55467438	55467934	-	NA	NA	NA	NA	NA	NA	NA
AC008737.1	-0.58432	0.867582	1	0	1	0	0	1	1	ENSG00000268743	NA	19	16844025	16846473	+	NA	NA	NA	NA	NA	NA	NA
AC008738.1	-0.720739	0.859633	1	0	0	0	0	1	0	ENSG00000267054	NA	19	33178056	33178651	+	NA	NA	NA	NA	NA	NA	NA
AC008738.2	-2.69201	0.0526685	1	1	2	0	9	6	6	ENSG00000267130	NA	19	33305036	33309387	+	NA	NA	NA	NA	NA	NA	NA
AC008739.2	-3.40997	0.20861	1	0	0	0	0	5	3	ENSG00000269373	NA	19	20838515	20847417	-	NA	NA	NA	NA	NA	NA	NA
AC008739.3	-3.21544	0.260691	1	0	0	0	0	2	4	ENSG00000271598	NA	19	21025915	21026041	-	NA	NA	NA	NA	NA	NA	NA
AC008740.1	1.86666	0.407159	1	0	1	6	0	3	0	ENSG00000257403	NA	16	21347139	21352138	+	NA	NA	NA	NA	NA	NA	NA
AC008747.1	1.16968	0.774377	1	1	0	0	0	0	0	ENSG00000267024	NA	19	34426112	34428273	-	NA	NA	NA	NA	NA	NA	NA
AC008750.1	1.16968	0.774377	1	0	1	0	0	0	0	ENSG00000254760	NA	19	51414298	51414965	+	NA	NA	NA	NA	NA	NA	NA
AC008750.5	0.435302	0.749968	1	3	3	3	3	4	1	ENSG00000268520	NA	19	51361712	51365544	-	NA	NA	NA	NA	NA	NA	NA
AC008751.1	0.145268	0.971543	1	0	0	1	0	0	1	ENSG00000268293	NA	19	58136713	58137054	+	NA	NA	NA	NA	NA	NA	NA
AC008752.1	-2.75984	0.229144	1	0	1	0	0	4	5	ENSG00000266950	NA	19	9793621	9802301	+	NA	NA	NA	NA	NA	NA	NA
AC008753.1	-1.46912	0.0487575	0.193532	7	10	2	22	23	15	ENSG00000238150	NA	19	53775599	53775882	+	NA	NA	NA	NA	NA	NA	NA
AC008753.2	-1.02211	3.52148e-05	0.000919833	99	109	102	223	374	163	ENSG00000269564	NA	19	53788782	53789168	+	NA	NA	NA	NA	NA	NA	NA
AC008753.3	-0.616645	0.0620736	0.224316	60	43	91	102	183	76	ENSG00000269877	NA	19	53787597	53788169	-	NA	NA	NA	NA	NA	NA	NA
AC008758.2	-2.63951	0.262069	1	0	1	0	0	3	5	ENSG00000234848	NA	19	12450935	12460705	+	NA	NA	NA	NA	NA	NA	NA
AC008758.4	4.04438	0.136759	1	0	0	8	0	0	0	ENSG00000268744	NA	19	12379189	12401274	-	GO:0006355|regulation of transcription, DNA-templated	GO:0003676|nucleic acid binding	GO:0005622|intracellular	NA	NA	NA	novel transcript
AC008758.6	-1.87316	0.495795	1	1	0	0	3	1	0	ENSG00000269755	NA	19	12433103	12484816	-	GO:0006355|regulation of transcription, DNA-templated	GO:0003676|nucleic acid binding	GO:0005622|intracellular	NA	NA	NA	novel transcript
AC008760.1	-0.111253	0.85167	0.938377	14	11	27	11	29	27	ENSG00000269680	NA	19	6748293	6751467	-	NA	NA	NA	NA	NA	NA	NA
AC008763.1	1.63936	0.248124	1	12	0	6	0	3	4	ENSG00000268204	NA	19	7633766	7636990	-	NA	NA	NA	NA	NA	NA	NA
AC008764.10	-0.59776	0.665248	1	1	4	3	4	13	0	ENSG00000279977	NA	19	16610374	16612203	-	NA	NA	NA	NA	NA	NA	NA
AC008764.2	0.294759	0.460768	0.704138	38	39	40	23	58	36	ENSG00000268087	NA	19	16610411	16636531	+	NA	NA	NA	NA	NA	NA	NA
AC008764.6	-0.45435	0.373495	0.63013	12	34	32	18	91	34	ENSG00000269399	NA	19	16542746	16544814	+	NA	NA	NA	NA	NA	NA	NA
AC008764.8	-0.942306	0.236237	1	12	3	5	7	25	16	ENSG00000279529	NA	19	16572624	16575340	+	NA	NA	NA	NA	NA	NA	NA
AC008764.9	0.161111	0.928118	1	1	6	0	0	9	1	ENSG00000279748	NA	19	16586905	16589409	+	NA	NA	NA	NA	NA	NA	NA
AC008770.4	-0.552689	0.646577	1	5	1	3	3	5	7	ENSG00000267274	NA	19	11939959	11953381	+	NA	NA	NA	NA	NA	NA	NA
AC008781.1	0.270516	0.901349	1	0	0	5	1	5	0	ENSG00000228737	NA	5	141618414	141626481	+	NA	NA	NA	NA	NA	NA	NA
AC008781.3	-1.26939	0.754441	1	0	0	0	0	2	0	ENSG00000273557	NA	5	141468465	141471528	+	NA	NA	NA	NA	NA	NA	NA
AC008798.1	-2.03254	0.612383	1	0	0	0	2	0	0	ENSG00000267433	NA	19	29901696	29901869	-	NA	NA	NA	NA	NA	NA	NA
AC008806.1	2.86206	0.218743	1	5	0	2	1	0	0	ENSG00000279936	NA	19	37401404	37403846	-	NA	NA	NA	NA	NA	NA	NA
AC008840.1	-1.07791	0.452362	1	2	2	1	1	6	6	ENSG00000250240	NA	5	95701249	95732295	-	NA	NA	NA	NA	NA	NA	NA
AC008850.1	0.593963	0.651032	1	3	7	3	0	11	2	ENSG00000227836	NA	5	96942299	96943184	+	NA	NA	NA	NA	NA	NA	NA
AC008868.1	-3.04218	0.354333	1	0	0	0	4	0	0	ENSG00000248288	NA	5	65209921	65210948	+	NA	NA	NA	NA	NA	NA	NA
AC008870.2	0.0595045	0.910424	0.963967	24	15	32	24	48	13	ENSG00000260751	NA	16	23568673	23569696	+	NA	NA	NA	NA	NA	NA	NA
AC008870.3	-2.36134	0.510699	1	0	0	0	2	1	0	ENSG00000261266	NA	16	23687049	23687689	-	NA	NA	NA	NA	NA	NA	NA
AC008870.4	-1.21618	0.229848	1	5	4	1	5	15	9	ENSG00000261723	NA	16	23605841	23624107	+	NA	NA	NA	NA	NA	NA	NA
AC008871.1	-0.547422	0.831405	1	1	0	1	1	3	0	ENSG00000250383	NA	5	108818041	108830790	-	NA	NA	NA	NA	NA	NA	NA
AC008873.1	3.38634	0.240441	1	0	2	3	0	0	0	ENSG00000279638	NA	5	54286194	54286331	-	NA	NA	NA	NA	NA	NA	NA
AC008875.1	-2.4344	0.529779	1	0	0	0	0	0	3	ENSG00000271788	NA	5	43006733	43007543	-	NA	NA	NA	NA	NA	NA	NA
AC008883.1	2.886	0.214731	1	0	5	2	0	0	1	ENSG00000248758	NA	5	97188090	97201880	-	NA	NA	NA	NA	NA	NA	NA
AC008885.1	-0.81651	0.841083	1	0	0	0	1	0	0	ENSG00000248105	NA	5	82824884	82825184	+	NA	NA	NA	NA	NA	NA	NA
AC008894.1	2.84641	0.12835	1	0	12	2	0	3	0	ENSG00000267373	NA	19	16103761	16104254	-	NA	NA	NA	NA	NA	NA	NA
AC008894.2	1.01311	0.257502	1	11	8	10	1	12	6	ENSG00000269243	NA	19	16123661	16139892	-	NA	NA	NA	NA	NA	NA	NA
AC008894.3	0.569677	0.133128	0.359683	40	69	54	30	60	42	ENSG00000279198	NA	19	16074293	16077395	-	NA	NA	NA	NA	NA	NA	NA
AC008897.1	-0.421258	0.717954	1	4	8	0	7	6	5	ENSG00000242198	NA	5	75374463	75374809	+	NA	NA	NA	NA	NA	NA	NA
AC008906.1	0.918401	0.296264	1	11	5	14	6	12	2	ENSG00000248734	NA	5	96784777	96785999	+	NA	NA	NA	NA	NA	NA	NA
AC008906.2	-3.81273	0.097435	1	0	0	0	1	8	2	ENSG00000272109	NA	5	96804353	96806105	+	NA	NA	NA	NA	NA	NA	NA
AC008915.1	1.68006	0.410827	1	4	4	0	0	4	0	ENSG00000259782	NA	16	23446446	23447282	-	NA	NA	NA	NA	NA	NA	NA
AC008915.2	0.513981	0.644092	1	3	3	9	3	7	3	ENSG00000260136	NA	16	23452758	23457606	+	NA	NA	NA	NA	NA	NA	NA
AC008937.1	1.62778	0.612889	1	3	0	0	0	0	1	ENSG00000225230	NA	5	56900041	56910714	-	NA	NA	NA	NA	NA	NA	NA
AC008937.2	-1.40113	0.0605474	0.2213	8	4	7	14	15	26	ENSG00000237705	NA	5	56842016	56862164	-	NA	NA	NA	NA	NA	NA	NA
AC008937.3	-0.230609	0.886244	1	3	4	0	0	4	6	ENSG00000271828	NA	5	56927874	56929573	+	NA	NA	NA	NA	NA	NA	NA
AC008946.1	0.0686004	0.941716	1	5	3	12	3	13	8	ENSG00000267939	NA	19	8008729	8016025	+	NA	NA	NA	NA	NA	NA	NA
AC008957.1	-1.26197	0.382708	1	0	1	4	4	6	4	ENSG00000250155	NA	5	36666214	36725195	-	NA	NA	NA	NA	NA	NA	NA
AC008957.2	-0.446977	0.730175	1	0	4	5	2	7	6	ENSG00000274441	NA	5	36636019	36649347	-	NA	NA	NA	NA	NA	NA	NA
AC008958.1	1.96632	0.1117	1	4	11	5	0	5	2	ENSG00000251648	NA	5	65732973	65733654	+	NA	NA	NA	NA	NA	NA	NA
AC008966.2	0.770673	0.265546	0.526418	16	9	28	4	18	16	ENSG00000272123	NA	5	53089016	53089468	-	NA	NA	NA	NA	NA	NA	NA
AC008969.1	-0.00630337	0.980537	0.991525	185	230	359	166	516	293	ENSG00000176593	100128398	19	58002061	58011232	+	NA	NA	NA	NA	NA	NA	NA
AC008972.1	-1.94587	0.31459	1	0	1	1	5	2	1	ENSG00000271926	NA	5	72953635	72954274	-	NA	NA	NA	NA	NA	NA	NA
AC008982.2	0.441469	0.235559	0.492491	80	39	62	34	94	40	ENSG00000269688	NA	19	38844729	38845499	-	NA	NA	NA	NA	NA	NA	NA
AC008985.1	-0.263955	0.665847	0.840311	24	20	12	9	27	42	ENSG00000278999	NA	19	47661657	47663895	-	NA	NA	NA	NA	NA	NA	NA
AC008993.1	-0.158248	0.923036	1	1	2	2	2	4	1	ENSG00000282542	NA	19	68403	69178	+	NA	NA	NA	NA	NA	NA	NA
AC008993.2	-1.63577	0.571333	1	1	0	0	0	4	1	ENSG00000282798	NA	19	69167	69972	+	NA	NA	NA	NA	NA	NA	NA
AC009019.1	-0.485124	0.719048	1	1	8	1	0	14	6	ENSG00000260277	NA	16	22083256	22092231	-	NA	NA	NA	NA	NA	NA	NA
AC009022.1	1.62751	0.583713	1	2	0	1	0	0	1	ENSG00000241183	NA	16	70079129	70079624	-	NA	NA	NA	NA	NA	NA	NA
AC009027.1	0.236876	0.900701	1	0	3	4	0	10	0	ENSG00000271129	NA	16	69025860	69026643	-	NA	NA	NA	NA	NA	NA	NA
AC009032.1	0.274264	0.705048	0.861365	8	8	23	6	18	15	ENSG00000274093	NA	16	69632141	69632571	+	NA	NA	NA	NA	NA	NA	NA
AC009041.1	0.138203	0.910683	1	4	6	1	4	3	4	ENSG00000260496	NA	16	991151	1000926	-	NA	NA	NA	NA	NA	NA	NA
AC009041.4	0.261868	0.537944	0.759027	46	24	43	30	56	28	ENSG00000276931	NA	16	968375	969012	-	NA	NA	NA	NA	NA	NA	NA
AC009044.1	3.3725	0.244081	1	2	0	3	0	0	0	ENSG00000279991	NA	16	78166717	78168514	-	NA	NA	NA	NA	NA	NA	NA
AC009053.2	-3.84185	0.0296061	1	0	1	0	2	9	8	ENSG00000261079	NA	16	74367462	74369826	+	NA	NA	NA	NA	NA	NA	NA
AC009053.3	-0.467376	0.444692	0.690887	10	14	18	8	43	24	ENSG00000261170	NA	16	74422120	74435254	+	NA	NA	NA	NA	NA	NA	NA
AC009053.4	1.16968	0.774377	1	0	1	0	0	0	0	ENSG00000276822	NA	16	74393076	74393183	-	NA	NA	NA	NA	NA	NA	NA
AC009054.1	1.10049	0.45449	1	1	0	17	0	4	6	ENSG00000259999	NA	16	75321890	75325048	-	NA	NA	NA	NA	NA	NA	NA
AC009054.2	1.16632	0.392039	1	2	7	3	3	2	1	ENSG00000261783	NA	16	75379818	75381260	-	NA	NA	NA	NA	NA	NA	NA
AC009055.1	-1.26939	0.754441	1	0	0	0	0	2	0	ENSG00000260364	NA	16	65233056	65432820	+	NA	NA	NA	NA	NA	NA	NA
AC009055.2	1.02591	0.775804	1	0	0	2	0	0	1	ENSG00000260834	NA	16	65190973	65234914	-	NA	NA	NA	NA	NA	NA	NA
AC009060.2	-0.81651	0.841083	1	0	0	0	0	0	1	ENSG00000261145	NA	16	70202354	70202459	+	NA	NA	NA	NA	NA	NA	NA
AC009061.1	1.70815	0.580742	1	2	0	1	0	1	0	ENSG00000261320	NA	16	67430667	67431464	-	NA	NA	NA	NA	NA	NA	NA
AC009065.3	3.18857	0.108135	1	0	0	15	0	1	1	ENSG00000260447	NA	16	2119207	2120248	+	NA	NA	NA	NA	NA	NA	NA
AC009065.5	-1.67208	0.285869	1	0	0	5	1	3	13	ENSG00000261123	NA	16	2094830	2097026	-	NA	NA	NA	NA	NA	NA	NA
AC009075.1	-0.81651	0.841083	1	0	0	0	0	0	1	ENSG00000261673	NA	16	72224565	72225144	-	NA	NA	NA	NA	NA	NA	NA
AC009078.3	0.235218	0.541342	0.761401	42	46	76	29	79	61	ENSG00000280152	NA	16	75245994	75250077	-	NA	NA	NA	NA	NA	NA	NA
AC009086.3	0.487455	0.366963	0.623745	23	21	25	9	39	16	ENSG00000279583	NA	16	29595130	29596137	-	NA	NA	NA	NA	NA	NA	NA
AC009087.1	-0.960171	0.59918	1	1	1	1	3	1	2	ENSG00000260252	NA	16	72084857	72087443	+	NA	NA	NA	NA	NA	NA	NA
AC009088.1	0.484736	0.654607	1	9	10	2	1	20	2	ENSG00000260060	NA	16	31196131	31196963	+	NA	NA	NA	NA	NA	NA	NA
AC009090.1	0.200295	0.884967	1	0	5	7	1	14	1	ENSG00000260038	NA	16	57247350	57248492	+	NA	NA	NA	NA	NA	NA	NA
AC009090.3	-1.09457	0.478746	1	2	1	2	0	13	3	ENSG00000276663	NA	16	57245832	57246396	-	NA	NA	NA	NA	NA	NA	NA
AC009090.4	1.05827	0.101169	0.306182	20	14	25	4	23	10	ENSG00000279019	NA	16	57140896	57144586	-	NA	NA	NA	NA	NA	NA	NA
AC009090.5	-2.16244	0.257395	1	2	0	0	2	3	5	ENSG00000279803	NA	16	57142652	57144936	+	NA	NA	NA	NA	NA	NA	NA
AC009093.10	-0.471373	0.80991	1	1	3	0	4	2	0	ENSG00000284685	NA	16	29139379	29331304	+	NA	NA	NA	NA	NA	NA	NA
AC009093.4	0.924663	0.0964985	0.297058	32	46	25	12	15	33	ENSG00000260953	NA	16	29262273	29264479	-	NA	NA	NA	NA	NA	NA	NA
AC009093.5	-1.66853	0.679663	1	0	0	0	0	3	0	ENSG00000273582	NA	16	29225594	29226348	-	NA	NA	NA	NA	NA	NA	NA
AC009093.6	-0.98435	0.34396	1	2	5	5	1	20	11	ENSG00000277999	NA	16	29272220	29272772	+	NA	NA	NA	NA	NA	NA	NA
AC009097.1	2.1137	0.492229	1	0	0	4	0	1	0	ENSG00000260185	NA	16	71655027	71664212	+	NA	NA	NA	NA	NA	NA	NA
AC009097.2	-0.0410957	0.978479	1	0	9	1	0	6	7	ENSG00000260593	NA	16	71623708	71626816	-	NA	NA	NA	NA	NA	NA	NA
AC009097.3	2.40199	0.347065	1	1	4	0	1	0	0	ENSG00000260612	NA	16	71726975	71727992	+	NA	NA	NA	NA	NA	NA	NA
AC009097.4	-1.42456	0.544686	1	0	0	2	0	4	3	ENSG00000261513	NA	16	71723180	71724230	+	NA	NA	NA	NA	NA	NA	NA
AC009107.2	-0.567941	0.518567	1	5	12	4	3	34	8	ENSG00000260927	NA	16	58129529	58159133	+	NA	NA	NA	NA	NA	NA	NA
AC009120.1	0.566918	0.408995	0.660845	10	12	25	5	19	15	ENSG00000239763	NA	16	74312609	74313390	-	NA	NA	NA	NA	NA	NA	NA
AC009120.2	-0.217754	0.54497	0.764329	49	47	42	33	111	59	ENSG00000259972	NA	16	74305127	74335346	-	NA	NA	NA	NA	NA	NA	NA
AC009120.3	-0.104841	0.861819	0.944172	19	14	16	16	16	26	ENSG00000260884	NA	16	74313337	74315634	+	NA	NA	NA	NA	NA	NA	NA
AC009120.5	-0.83214	0.529275	1	4	3	0	4	7	4	ENSG00000275236	NA	16	74289593	74291052	-	NA	NA	NA	NA	NA	NA	NA
AC009121.1	-1.41217	0.0741313	1	4	9	4	6	39	16	ENSG00000262703	NA	16	11348143	11349321	-	NA	NA	NA	NA	NA	NA	NA
AC009121.2	-4.30283	0.055597	1	0	0	0	2	15	0	ENSG00000263080	105371083	16	11341809	11345211	-	NA	NA	NA	NA	NA	NA	NA
AC009126.1	0.680264	0.42167	1	6	7	17	3	14	7	ENSG00000247121	NA	5	96814028	96935809	-	NA	NA	NA	NA	NA	NA	NA
AC009127.2	0.241043	0.952839	1	1	0	0	0	1	0	ENSG00000261765	NA	16	71881553	71882273	-	NA	NA	NA	NA	NA	NA	NA
AC009137.1	-0.823024	0.75742	1	0	1	1	0	6	0	ENSG00000260999	NA	16	68927547	68948261	-	NA	NA	NA	NA	NA	NA	NA
AC009137.2	0.014528	0.985887	1	3	14	14	3	18	17	ENSG00000266801	NA	16	68933820	68937725	+	NA	NA	NA	NA	NA	NA	NA
AC009145.2	-2.62564	0.473254	1	0	0	0	3	0	0	ENSG00000260511	NA	16	79105957	79110882	+	NA	NA	NA	NA	NA	NA	NA
AC009145.3	-0.81651	0.841083	1	0	0	0	0	0	1	ENSG00000260694	NA	16	79077376	79078234	-	NA	NA	NA	NA	NA	NA	NA
AC009145.4	-1.31274	0.585616	1	0	0	2	0	5	2	ENSG00000280274	NA	16	79016136	79017429	+	NA	NA	NA	NA	NA	NA	NA
AC009148.1	-0.3378	0.657086	1	4	17	9	13	30	6	ENSG00000260495	NA	16	81310731	81313423	-	NA	NA	NA	NA	NA	NA	NA
AC009152.1	-0.875872	0.806928	1	0	1	0	0	0	2	ENSG00000275927	NA	16	17445825	17446380	-	NA	NA	NA	NA	NA	NA	NA
AC009153.1	-0.503019	0.558921	1	5	5	10	4	12	17	ENSG00000240861	NA	16	74552251	74552746	+	NA	NA	NA	NA	NA	NA	NA
AC009163.3	-0.661594	0.46324	1	6	3	6	6	17	7	ENSG00000261476	NA	16	75458252	75460017	-	NA	NA	NA	NA	NA	NA	NA
AC009163.7	-2.41676	0.153938	1	0	0	3	0	12	9	ENSG00000274220	NA	16	75433836	75436392	+	NA	NA	NA	NA	NA	NA	NA
AC009171.1	-0.720739	0.859633	1	0	0	0	0	1	0	ENSG00000262471	NA	16	4130555	4130820	+	NA	NA	NA	NA	NA	NA	NA
AC009171.2	-2.38549	0.119957	1	0	0	3	3	9	7	ENSG00000263105	NA	16	4180117	4183515	-	NA	NA	NA	NA	NA	NA	NA
AC009185.1	3.09358	0.36696	1	0	4	0	0	0	0	ENSG00000253653	NA	5	157260122	157266625	-	NA	NA	NA	NA	NA	NA	NA
AC009220.1	-0.81651	0.841083	1	0	0	0	0	0	1	ENSG00000228360	NA	7	139227537	139227828	-	NA	NA	NA	NA	NA	NA	NA
AC009220.2	0.21579	0.849706	1	4	6	3	6	3	3	ENSG00000239254	NA	7	139172516	139174266	-	NA	NA	NA	NA	NA	NA	NA
AC009220.3	-0.785178	0.59903	1	4	2	0	1	4	7	ENSG00000271537	NA	7	139198557	139199142	-	NA	NA	NA	NA	NA	NA	NA
AC009226.1	-0.397464	0.838939	1	0	5	0	0	3	5	ENSG00000223725	NA	2	207239864	207529795	-	NA	NA	NA	NA	NA	NA	NA
AC009228.1	0.348411	0.795967	1	3	1	8	0	9	4	ENSG00000242628	NA	2	24214381	24221516	+	NA	NA	NA	NA	NA	NA	NA
AC009248.1	-1.26939	0.754441	1	0	0	0	0	2	0	ENSG00000257738	NA	12	45200817	45201551	+	NA	NA	NA	NA	NA	NA	NA
AC009248.2	1.20354	0.495203	1	1	1	8	0	7	0	ENSG00000278351	NA	12	45256473	45256726	+	NA	NA	NA	NA	NA	NA	NA
AC009268.1	-0.265906	0.887259	1	1	3	0	1	3	2	ENSG00000259505	NA	15	33990686	33992048	+	NA	NA	NA	NA	NA	NA	NA
AC009268.2	3.38056	0.288587	1	5	0	0	0	0	0	ENSG00000278472	NA	15	33972059	33972515	-	NA	NA	NA	NA	NA	NA	NA
AC009269.3	-1.03158	0.328801	1	2	8	1	5	9	12	ENSG00000259532	NA	15	70748932	70754177	+	NA	NA	NA	NA	NA	NA	NA
AC009269.4	-2.03254	0.612383	1	0	0	0	2	0	0	ENSG00000259624	NA	15	70768011	70778868	-	NA	NA	NA	NA	NA	NA	NA
AC009269.6	0.366651	0.653651	1	5	9	14	9	10	6	ENSG00000274297	NA	15	70758269	70758856	-	NA	NA	NA	NA	NA	NA	NA
AC009275.1	1.30418	0.0156933	0.0911867	59	23	30	11	18	23	ENSG00000273297	NA	7	134416290	134432453	-	NA	NA	NA	NA	NA	NA	NA
AC009283.1	0.451187	0.514146	0.741591	13	15	44	3	28	33	ENSG00000273576	NA	17	39566915	39567559	+	NA	NA	NA	NA	NA	NA	NA
AC009292.1	-1.72232	0.116385	1	1	8	0	14	11	8	ENSG00000245719	101929076	15	67834310	67838879	-	NA	NA	NA	NA	NA	NA	NA
AC009303.1	1.03896	0.772438	1	2	0	0	0	0	1	ENSG00000224967	NA	2	117934025	117934789	-	NA	NA	NA	NA	NA	NA	NA
AC009303.2	-0.740029	0.60118	1	0	5	2	6	7	1	ENSG00000235066	NA	2	117995397	118055033	+	NA	NA	NA	NA	NA	NA	NA
AC009303.4	0.136299	0.847054	0.936082	4	16	22	12	27	9	ENSG00000279227	NA	2	118014174	118015673	+	NA	NA	NA	NA	NA	NA	NA
AC009309.1	-0.425268	0.528705	0.75158	9	11	10	8	28	15	ENSG00000273080	NA	2	86195590	86196049	+	NA	NA	NA	NA	NA	NA	NA
AC009310.1	-1.84378	0.64696	1	0	0	0	0	0	2	ENSG00000225911	NA	2	220048822	220049272	-	NA	NA	NA	NA	NA	NA	NA
AC009318.1	0.21421	0.752808	0.887736	20	20	14	2	40	21	ENSG00000257176	100506606	12	29280418	29317848	-	NA	NA	NA	NA	NA	NA	NA
AC009318.3	-4.02324	0.0182844	1	0	0	1	3	14	6	ENSG00000274315	NA	12	29331434	29331936	-	NA	NA	NA	NA	NA	NA	NA
AC009318.4	1.9873	0.268431	1	1	2	6	0	2	1	ENSG00000275476	NA	12	29277397	29277882	-	NA	NA	NA	NA	NA	NA	NA
AC009365.2	-1.52712	0.40953	1	1	0	2	4	7	0	ENSG00000227197	NA	7	132830693	132849593	+	NA	NA	NA	NA	NA	NA	NA
AC009404.1	0.194375	0.683638	0.849323	42	55	63	11	88	77	ENSG00000236255	NA	2	117833937	117841658	+	NA	NA	NA	NA	NA	NA	NA
AC009407.1	-0.497819	0.83276	1	0	0	3	2	0	2	ENSG00000261829	NA	2	231052040	231052637	+	NA	NA	NA	NA	NA	NA	NA
AC009464.1	-0.657565	0.792743	1	0	1	1	0	2	2	ENSG00000278475	NA	12	45789189	45789657	+	NA	NA	NA	NA	NA	NA	NA
AC009480.1	-1.05403	0.761258	1	0	0	1	2	0	0	ENSG00000223911	NA	2	147899401	147902956	-	NA	NA	NA	NA	NA	NA	NA
AC009495.3	1.5422	0.600031	1	0	0	4	0	2	0	ENSG00000235192	NA	2	165794851	165810010	+	NA	NA	NA	NA	NA	NA	NA
AC009509.2	1.36197	0.575204	1	0	1	4	0	0	2	ENSG00000256504	NA	12	27704568	27708365	+	NA	NA	NA	NA	NA	NA	NA
AC009509.3	-1.84378	0.64696	1	0	0	0	0	0	2	ENSG00000256557	NA	12	27608733	27609046	-	NA	NA	NA	NA	NA	NA	NA
AC009509.4	0.660489	0.641295	1	5	7	0	2	1	5	ENSG00000276261	NA	12	27700066	27700574	+	NA	NA	NA	NA	NA	NA	NA
AC009511.2	0.669096	0.676443	1	2	4	2	2	0	3	ENSG00000256747	NA	12	27779821	27781067	-	NA	NA	NA	NA	NA	NA	NA
AC009533.1	0.0157047	0.949947	0.981168	148	181	151	175	229	147	ENSG00000111788	NA	12	9277235	9313241	+	NA	NA	NA	NA	NA	NA	NA
AC009533.2	0.224077	0.890514	1	1	2	3	1	5	1	ENSG00000255753	NA	12	9314402	9316173	-	NA	NA	NA	NA	NA	NA	NA
AC009554.1	0.616082	0.751846	1	2	1	3	0	0	4	ENSG00000259564	NA	15	61834752	61852152	+	NA	NA	NA	NA	NA	NA	NA
AC009563.1	-3.0897	0.152624	1	0	1	0	4	8	0	ENSG00000253961	NA	8	31167078	31177167	-	NA	NA	NA	NA	NA	NA	NA
AC009570.1	0.15218	0.952033	1	0	0	4	0	6	0	ENSG00000272986	NA	4	70703747	70704491	-	NA	NA	NA	NA	NA	NA	NA
AC009630.2	-0.122476	0.94482	1	5	1	0	0	6	3	ENSG00000253174	NA	8	41540381	41545044	-	NA	NA	NA	NA	NA	NA	NA
AC009686.1	0.598551	0.579496	1	8	4	4	4	7	2	ENSG00000254205	NA	8	80122852	80127670	+	NA	NA	NA	NA	NA	NA	NA
AC009686.2	2.22103	0.278014	1	0	5	4	0	3	0	ENSG00000272264	NA	8	80032724	80033300	-	NA	NA	NA	NA	NA	NA	NA
AC009690.2	-3.02371	0.0530282	1	1	0	1	5	8	6	ENSG00000261460	NA	15	72278867	72351794	+	NA	NA	NA	NA	NA	NA	NA
AC009704.2	-0.571088	0.774799	1	1	1	2	0	10	0	ENSG00000276934	NA	18	74504766	74505248	+	NA	NA	NA	NA	NA	NA	NA
AC009712.1	-1.26939	0.754441	1	0	0	0	0	2	0	ENSG00000261281	NA	15	72682266	72682904	-	NA	NA	NA	NA	NA	NA	NA
AC009716.1	-0.782821	0.765706	1	0	0	2	2	2	0	ENSG00000263982	NA	18	76372717	76378275	+	NA	NA	NA	NA	NA	NA	NA
AC009779.1	-1.91913	0.519881	1	0	0	1	0	7	0	ENSG00000257384	NA	12	55732366	55732648	-	NA	NA	NA	NA	NA	NA	NA
AC009779.3	-0.0655236	0.939575	1	2	12	9	7	16	7	ENSG00000258311	NA	12	55716036	55724703	+	GO:0016197|endosomal transport	NA	GO:0031083|BLOC-1 complex;GO:0031083|BLOC-1 complex;GO:0031083|BLOC-1 complex;GO:0031083|BLOC-1 complex	NA	NA	NA	BLOC1S1-RDH5 readthrough
AC009806.1	2.63926	0.455838	1	2	0	1	0	0	0	ENSG00000254847	NA	11	12538083	12540967	-	NA	NA	NA	NA	NA	NA	NA
AC009812.3	0.143716	0.84766	1	7	14	11	10	9	13	ENSG00000254162	NA	8	80535006	80539135	-	NA	NA	NA	NA	NA	NA	NA
AC009831.1	-0.888343	0.510589	1	3	1	2	2	5	6	ENSG00000263823	NA	18	31942575	31944156	+	NA	NA	NA	NA	NA	NA	NA
AC009878.1	-0.730672	0.574242	1	4	3	1	9	4	1	ENSG00000278840	NA	15	26557598	26557937	-	NA	NA	NA	NA	NA	NA	NA
AC009884.1	0.504176	0.81011	1	1	2	1	0	3	1	ENSG00000253335	NA	8	18989279	19000952	+	NA	NA	NA	NA	NA	NA	NA
AC009884.2	1.14515	0.743544	1	1	1	0	0	1	0	ENSG00000270255	NA	8	19001627	19001950	+	NA	NA	NA	NA	NA	NA	NA
AC009902.3	-1.43403	0.123608	1	2	8	2	15	12	9	ENSG00000272425	NA	8	81275399	81277570	-	NA	NA	NA	NA	NA	NA	NA
AC009927.1	-0.537425	0.578911	1	4	13	3	1	16	19	ENSG00000250031	NA	8	58424588	58426685	-	NA	NA	NA	NA	NA	NA	NA
AC009950.1	-1.91358	0.374672	1	0	0	2	0	6	4	ENSG00000225963	NA	2	230121370	230174223	+	NA	NA	NA	NA	NA	NA	NA
AC009961.1	-1.70532	0.0891896	1	4	1	4	7	28	5	ENSG00000226266	29994	2	159670708	159712435	-	NA	NA	NA	NA	NA	NA	NA
AC009970.1	-3.56308	0.0583405	1	1	0	0	8	3	2	ENSG00000233953	NA	2	60495686	60499964	+	NA	NA	NA	NA	NA	NA	NA
AC009994.1	2.66646	0.274542	1	0	5	1	1	0	0	ENSG00000271779	NA	17	64572829	64573081	+	NA	NA	NA	NA	NA	NA	NA
AC009996.1	0.536113	0.315311	0.577053	29	19	42	8	41	29	ENSG00000259659	NA	15	44557829	44559188	+	NA	NA	NA	NA	NA	NA	NA
AC010087.1	-1.94042	0.629168	1	0	0	0	1	0	1	ENSG00000276362	NA	2	84850711	84851148	+	NA	NA	NA	NA	NA	NA	NA
AC010095.1	4.05531	0.0996304	1	6	0	2	0	0	0	ENSG00000233648	NA	2	108694750	108694893	-	NA	NA	NA	NA	NA	NA	NA
AC010132.4	1.43125	0.556448	1	0	4	1	0	3	0	ENSG00000261019	NA	7	42901272	42902639	-	NA	NA	NA	NA	NA	NA	NA
AC010145.1	-1.26939	0.754441	1	0	0	0	0	2	0	ENSG00000226764	NA	2	15997049	16062885	-	NA	NA	NA	NA	NA	NA	NA
AC010149.1	-1.27651	0.389564	1	4	1	0	7	4	2	ENSG00000235419	NA	2	230520594	230580006	-	NA	NA	NA	NA	NA	NA	NA
AC010149.2	-2.84578	0.367301	1	0	0	0	3	1	0	ENSG00000283202	NA	2	230584815	230586715	-	NA	NA	NA	NA	NA	NA	NA
AC010168.2	-0.567196	0.553275	1	1	12	4	6	20	7	ENSG00000261324	NA	12	14762504	14767931	-	NA	NA	NA	NA	NA	NA	NA
AC010173.1	0.628067	0.615397	1	1	3	10	1	5	5	ENSG00000258101	NA	12	49232790	49264756	-	NA	NA	NA	NA	NA	NA	NA
AC010186.1	1.16968	0.774377	1	0	0	1	0	0	0	ENSG00000256442	NA	12	9647014	9648009	-	NA	NA	NA	NA	NA	NA	NA
AC010186.3	-0.687216	0.323618	0.583682	6	7	19	10	23	27	ENSG00000257027	NA	12	9658567	9662085	+	NA	NA	NA	NA	NA	NA	NA
AC010201.1	0.609241	0.732767	1	0	4	3	2	4	0	ENSG00000271259	NA	12	89371820	89372359	+	NA	NA	NA	NA	NA	NA	NA
AC010201.2	-0.410048	0.764545	1	0	4	4	3	9	2	ENSG00000271327	NA	12	89367807	89369301	+	NA	NA	NA	NA	NA	NA	NA
AC010255.1	3.05865	0.377121	1	4	0	0	0	0	0	ENSG00000247311	NA	5	122128762	122154856	-	NA	NA	NA	NA	NA	NA	NA
AC010260.1	-3.14275	0.280805	1	0	0	0	0	5	2	ENSG00000251675	NA	5	80128361	80143883	+	NA	NA	NA	NA	NA	NA	NA
AC010271.2	3.12369	0.136907	1	3	2	3	0	1	0	ENSG00000277453	NA	19	40426115	40426702	+	NA	NA	NA	NA	NA	NA	NA
AC010273.1	0.460721	0.727148	1	15	0	1	6	5	2	ENSG00000248664	NA	5	69113112	69136394	-	NA	NA	NA	NA	NA	NA	NA
AC010275.1	0.145268	0.971543	1	1	0	0	1	0	0	ENSG00000248268	NA	5	111277517	111302567	-	NA	NA	NA	NA	NA	NA	NA
AC010280.2	1.16968	0.774377	1	0	1	0	0	0	0	ENSG00000248884	NA	5	68430427	68434481	-	NA	NA	NA	NA	NA	NA	NA
AC010287.1	1.12989	0.767211	1	2	0	0	0	1	0	ENSG00000260865	NA	16	58597589	58597945	-	NA	NA	NA	NA	NA	NA	NA
AC010300.1	0.426758	0.381337	0.63718	25	41	38	13	71	21	ENSG00000267934	NA	19	23323968	23329101	+	NA	NA	NA	NA	NA	NA	NA
AC010301.1	3.39451	0.23831	1	3	2	0	0	0	0	ENSG00000241179	NA	5	134804778	134805132	-	NA	NA	NA	NA	NA	NA	NA
AC010319.1	-2.37903	0.549905	1	0	0	0	0	5	0	ENSG00000254503	NA	19	17417031	17418288	-	NA	NA	NA	NA	NA	NA	NA
AC010319.4	0.888226	0.492854	1	6	2	4	1	4	3	ENSG00000269481	NA	19	17414257	17422324	-	NA	NA	NA	NA	NA	NA	NA
AC010320.1	0.459593	0.853229	1	1	2	0	0	2	1	ENSG00000267927	NA	19	52171158	52177002	+	NA	NA	NA	NA	NA	NA	NA
AC010320.2	0.147916	0.917276	1	0	4	5	4	3	2	ENSG00000268015	NA	19	52222225	52231294	-	NA	NA	NA	NA	NA	NA	NA
AC010320.5	-1.66853	0.679663	1	0	0	0	0	3	0	ENSG00000277562	NA	19	52241765	52242440	-	NA	NA	NA	NA	NA	NA	NA
AC010323.1	2.09251	0.604081	1	0	2	0	0	0	0	ENSG00000167774	NA	19	8308283	8321379	-	NA	NA	NA	NA	NA	NA	novel transcript
AC010323.2	-2.64115	0.475114	1	0	0	0	0	6	0	ENSG00000268884	NA	19	8346517	8347687	+	NA	NA	NA	NA	NA	NA	NA
AC010325.1	-0.837705	0.623574	1	3	1	0	2	5	2	ENSG00000261341	105372440	19	50776141	50793142	-	NA	NA	GO:0016020|membrane;GO:0016021|integral component of membrane;GO:0016020|membrane;GO:0016021|integral component of membrane;GO:0016020|membrane;GO:0016021|integral component of membrane	NA	NA	NA	uncharacterized LOC105372440
AC010325.2	3.32209	0.13945	1	1	8	0	0	1	0	ENSG00000268375	NA	19	50792685	50793584	-	NA	NA	NA	NA	NA	NA	NA
AC010325.3	-0.81651	0.841083	1	0	0	0	1	0	0	ENSG00000284711	NA	19	50808145	50812707	-	NA	NA	NA	NA	NA	NA	NA
AC010326.1	2.05894	0.610159	1	2	0	0	0	0	0	ENSG00000243234	NA	19	57953158	57953759	-	NA	NA	NA	NA	NA	NA	NA
AC010326.3	0.219237	0.408638	0.660757	93	145	139	96	188	108	ENSG00000269867	NA	19	57867038	57868172	-	NA	NA	NA	NA	NA	NA	NA
AC010327.2	0.701083	0.720466	1	3	1	2	0	6	0	ENSG00000267507	NA	19	55119250	55120383	-	NA	NA	NA	NA	NA	NA	NA
AC010327.4	0.981215	0.487932	1	4	6	2	3	0	3	ENSG00000267649	NA	19	55216660	55221616	+	NA	NA	NA	NA	NA	NA	NA
AC010327.5	-1.24888	0.0144164	0.0861859	12	13	14	27	61	27	ENSG00000276570	NA	19	55227219	55230279	-	NA	NA	NA	NA	NA	NA	NA
AC010328.2	-0.796614	0.746826	1	1	1	0	1	4	0	ENSG00000268282	NA	19	53004040	53005150	+	NA	NA	NA	NA	NA	NA	NA
AC010331.1	-1.51326	0.0694337	1	3	6	4	14	15	13	ENSG00000277383	NA	19	47607873	47608454	-	NA	NA	NA	NA	NA	NA	NA
AC010333.3	-0.720739	0.859633	1	0	0	0	0	1	0	ENSG00000274834	NA	16	12614451	12614852	+	NA	NA	NA	NA	NA	NA	NA
AC010335.1	1.03546	0.255207	1	4	16	8	4	9	4	ENSG00000268199	NA	19	18441419	18443597	+	NA	NA	NA	NA	NA	NA	NA
AC010336.1	-2.91316	0.0822136	1	1	1	0	10	5	1	ENSG00000214248	NA	19	7898804	7903542	-	NA	NA	NA	NA	NA	NA	NA
AC010342.1	-2.84998	0.41059	1	0	0	0	0	0	4	ENSG00000226432	NA	5	24170370	24171246	+	NA	NA	NA	NA	NA	NA	NA
AC010343.1	-0.355861	0.39072	0.645651	75	85	77	49	343	52	ENSG00000240376	NA	5	33162179	33162807	+	NA	NA	NA	NA	NA	NA	NA
AC010395.1	1.16968	0.774377	1	0	0	1	0	0	0	ENSG00000248428	NA	5	110970951	111008899	-	NA	NA	NA	NA	NA	NA	NA
AC010401.2	0.737427	0.608514	1	8	2	2	1	10	0	ENSG00000262732	NA	16	13930677	13935635	-	NA	NA	NA	NA	NA	NA	NA
AC010409.1	0.220161	0.927723	1	2	0	1	0	1	2	ENSG00000213663	NA	5	119547131	119547606	-	NA	NA	NA	NA	NA	NA	NA
AC010422.2	0.774143	0.384923	1	6	14	7	4	14	3	ENSG00000268945	NA	19	12682693	12687279	-	NA	NA	NA	NA	NA	NA	NA
AC010422.4	0.30659	0.708901	1	13	4	12	4	20	7	ENSG00000269560	NA	19	12529768	12532973	-	NA	NA	NA	NA	NA	NA	NA
AC010435.1	-0.00744714	0.995937	1	7	2	0	1	10	2	ENSG00000279557	NA	5	43586367	43587543	-	NA	NA	NA	NA	NA	NA	NA
AC010442.2	-2.84998	0.41059	1	0	0	0	0	0	4	ENSG00000250645	NA	5	418703	419109	+	NA	NA	NA	NA	NA	NA	NA
AC010463.3	1.21894	0.0705837	0.243329	13	16	24	5	17	7	ENSG00000269815	NA	19	17296196	17296695	-	NA	NA	NA	NA	NA	NA	NA
AC010480.1	-1.54453	0.702791	1	0	0	0	0	1	1	ENSG00000279883	NA	5	55484403	55485086	+	NA	NA	NA	NA	NA	NA	NA
AC010503.4	-0.221652	0.472101	0.711688	52	72	64	62	138	70	ENSG00000275234	NA	19	6469465	6470152	+	NA	NA	NA	NA	NA	NA	NA
AC010504.1	0.764774	0.507333	1	4	5	5	3	5	2	ENSG00000267219	NA	19	34348356	34359412	-	NA	NA	NA	NA	NA	NA	NA
AC010519.1	-0.26281	0.727475	0.873828	6	6	23	6	21	23	ENSG00000268746	NA	19	47607524	47733098	+	NA	NA	NA	NA	NA	NA	NA
AC010524.1	0.840115	0.418803	1	3	7	9	4	4	4	ENSG00000268157	NA	19	49356152	49357769	+	NA	NA	NA	NA	NA	NA	NA
AC010525.1	0.262561	0.819559	1	4	6	5	0	11	6	ENSG00000267117	NA	19	55694118	55694558	-	NA	NA	NA	NA	NA	NA	NA
AC010530.1	0.745722	0.391508	1	6	8	12	5	7	6	ENSG00000270165	NA	16	67738588	67739922	-	NA	NA	NA	NA	NA	NA	NA
AC010531.3	-0.426173	0.76913	1	1	1	7	0	17	2	ENSG00000261592	NA	16	87396704	87400295	-	NA	NA	NA	NA	NA	NA	NA
AC010531.4	-1.1805	0.63536	1	2	0	0	0	6	1	ENSG00000261697	101928682	16	87262759	87292438	-	NA	NA	NA	NA	NA	NA	NA
AC010531.5	0.88614	0.374654	1	2	12	10	4	11	2	ENSG00000269901	NA	16	87362536	87367476	+	NA	NA	NA	NA	NA	NA	NA
AC010536.1	-2.5133	0.0790313	1	1	2	0	4	15	4	ENSG00000226180	100129215	16	87693537	87696147	-	NA	NA	NA	NA	NA	NA	NA
AC010536.2	0.6588	0.335571	0.594363	21	12	11	11	15	7	ENSG00000260671	NA	16	87739771	87747706	-	NA	NA	NA	NA	NA	NA	NA
AC010538.1	0.308017	0.646324	0.829873	11	22	19	14	38	4	ENSG00000275734	NA	16	89684642	89685304	+	NA	NA	NA	NA	NA	NA	NA
AC010542.1	0.145268	0.971543	1	1	0	0	1	0	0	ENSG00000260650	NA	16	66579983	66580716	-	NA	NA	NA	NA	NA	NA	NA
AC010542.3	-1.26939	0.754441	1	0	0	0	0	2	0	ENSG00000260851	NA	16	66469812	66517312	-	NA	GO:0019136|deoxynucleoside kinase activity	GO:0005739|mitochondrion;GO:0005737|cytoplasm	NA	NA	NA	novel transcript
AC010542.5	0.627062	0.589117	1	9	3	5	0	10	5	ENSG00000277978	NA	16	66565620	66566001	-	NA	NA	NA	NA	NA	NA	NA
AC010598.1	-2.49844	0.311322	1	1	0	0	1	0	5	ENSG00000251374	NA	5	82265157	82265259	-	NA	NA	NA	NA	NA	NA	NA
AC010615.2	0.12433	0.860021	0.943436	15	10	18	4	42	10	ENSG00000268119	NA	19	21444241	21463908	-	NA	NA	NA	NA	NA	NA	NA
AC010618.2	-0.183362	0.762316	0.892527	11	13	18	15	21	19	ENSG00000269161	NA	19	17518330	17520565	-	NA	NA	NA	NA	NA	NA	NA
AC010624.3	-0.327694	0.621465	0.813996	11	13	9	9	33	12	ENSG00000269091	NA	19	50043196	50051062	-	NA	NA	NA	NA	NA	NA	NA
AC010627.1	0.706578	0.814789	1	0	0	3	0	3	0	ENSG00000248791	NA	5	14620020	14621313	+	NA	NA	NA	NA	NA	NA	NA
AC010632.1	2.05826	0.229618	1	4	1	7	0	0	3	ENSG00000267345	NA	19	37075113	37078605	-	NA	NA	NA	NA	NA	NA	NA
AC010632.2	-0.305884	0.798446	1	0	6	6	2	13	5	ENSG00000267672	NA	19	37091341	37092564	+	NA	NA	NA	NA	NA	NA	NA
AC010642.1	-0.987957	0.579815	1	1	1	1	2	3	2	ENSG00000269794	NA	19	58319277	58320489	+	NA	NA	NA	NA	NA	NA	NA
AC010642.2	0.559599	0.0788644	0.261439	102	74	123	40	127	84	ENSG00000283103	NA	19	58310449	58326933	-	NA	NA	NA	NA	NA	NA	NA
AC010643.1	-0.83339	0.5567	1	4	1	2	8	6	0	ENSG00000268686	101928295	19	49368705	49388081	-	NA	NA	NA	NA	NA	NA	NA
AC010653.1	-0.368822	0.861792	1	1	1	1	3	1	0	ENSG00000262140	NA	16	71833787	71835932	+	NA	NA	NA	NA	NA	NA	NA
AC010653.3	-0.207723	0.892534	1	2	2	2	1	8	1	ENSG00000283057	NA	16	71777603	71777834	-	NA	NA	NA	NA	NA	NA	NA
AC010654.1	-1.81818	0.067247	1	4	1	3	9	14	10	ENSG00000277369	NA	16	11797468	11798275	+	NA	NA	NA	NA	NA	NA	NA
AC010655.1	3.04459	0.381222	1	0	0	4	0	0	0	ENSG00000228700	NA	7	128433422	128433713	-	NA	NA	NA	NA	NA	NA	NA
AC010680.5	-2.4344	0.529779	1	0	0	0	0	0	3	ENSG00000271401	NA	2	178644717	178645179	+	NA	NA	NA	NA	NA	NA	NA
AC010719.1	0.189288	0.806608	0.915039	8	23	8	19	16	4	ENSG00000270933	NA	7	25948657	25949403	-	NA	NA	NA	NA	NA	NA	NA
AC010735.2	0.522524	0.671479	1	0	9	7	1	7	6	ENSG00000272622	NA	2	226800146	226811029	+	NA	NA	NA	NA	NA	NA	NA
AC010761.1	-0.0408815	0.884378	0.954509	137	131	100	119	275	86	ENSG00000264577	NA	17	28721487	28722877	-	NA	NA	NA	NA	NA	NA	NA
AC010761.3	0.0880094	0.872757	0.948964	37	32	9	17	41	31	ENSG00000265205	NA	17	28670054	28672804	-	NA	NA	NA	NA	NA	NA	NA
AC010761.4	-1.05242	0.458029	1	1	5	0	3	4	7	ENSG00000265474	NA	17	28745569	28747652	-	NA	NA	NA	NA	NA	NA	NA
AC010761.6	3.88003	0.127789	1	0	4	3	0	0	0	ENSG00000267729	NA	17	28727258	28727739	+	NA	NA	NA	NA	NA	NA	NA
AC010768.2	-1.01442	0.754249	1	1	0	0	0	2	1	ENSG00000255092	NA	11	44606170	44608101	-	NA	NA	NA	NA	NA	NA	NA
AC010809.1	2.66207	0.448912	1	0	2	1	0	0	0	ENSG00000259287	NA	15	33858602	33864825	-	NA	NA	NA	NA	NA	NA	NA
AC010809.2	1.39147	0.323062	1	0	9	6	3	1	2	ENSG00000259408	NA	15	33851785	33856809	-	NA	NA	NA	NA	NA	NA	NA
AC010809.3	1.16968	0.774377	1	0	0	1	0	0	0	ENSG00000276702	NA	15	33850538	33851178	-	NA	NA	NA	NA	NA	NA	NA
AC010834.3	-0.20311	0.716045	0.867125	17	26	13	11	42	28	ENSG00000253854	NA	8	93719574	93721167	+	NA	NA	NA	NA	NA	NA	NA
AC010883.1	0.95606	0.638077	1	2	5	0	0	6	0	ENSG00000234936	NA	2	43229573	43233394	+	NA	NA	NA	NA	NA	NA	NA
AC010913.1	-0.360076	0.74162	1	3	3	8	11	8	1	ENSG00000272702	NA	2	73113018	73115907	+	NA	NA	NA	NA	NA	NA	NA
AC010967.1	-0.0957531	0.965314	1	0	4	0	0	4	2	ENSG00000228033	NA	2	52722677	52910020	-	NA	NA	NA	NA	NA	NA	NA
AC010967.2	2.04748	0.451769	1	3	0	1	1	0	0	ENSG00000232604	NA	2	52864235	52866631	+	NA	NA	NA	NA	NA	NA	NA
AC010969.2	0.515241	0.137376	0.365783	57	57	85	34	99	43	ENSG00000269973	NA	2	9936360	9939590	+	NA	NA	NA	NA	NA	NA	NA
AC010973.1	3.16165	0.0130394	1	11	3	13	0	3	1	ENSG00000243433	NA	7	151028781	151029754	-	NA	NA	NA	NA	NA	NA	NA
AC010973.2	1.83503	0.230596	1	4	1	8	1	4	0	ENSG00000244151	NA	7	151074742	151076530	-	NA	NA	NA	NA	NA	NA	NA
AC010976.1	0.153113	0.659276	0.83772	53	64	61	32	117	56	ENSG00000231731	NA	2	127455394	127514623	+	NA	NA	NA	NA	NA	NA	NA
AC010976.2	1.61502	0.612241	1	0	0	3	1	0	0	ENSG00000272789	NA	2	127625997	127626848	-	NA	NA	NA	NA	NA	NA	NA
AC010978.1	1.08852	0.378043	1	7	2	5	2	4	2	ENSG00000235522	NA	2	105846534	105857177	-	NA	NA	NA	NA	NA	NA	NA
AC010997.2	-0.81651	0.841083	1	0	0	0	0	0	1	ENSG00000236842	NA	10	75430571	75431588	-	NA	NA	NA	NA	NA	NA	NA
AC010997.4	-1.76391	0.177229	1	0	2	3	8	7	4	ENSG00000272692	NA	10	75409157	75411842	+	NA	NA	NA	NA	NA	NA	NA
AC010997.5	-1.84378	0.64696	1	0	0	0	0	0	2	ENSG00000273248	NA	10	75408973	75409326	-	NA	NA	NA	NA	NA	NA	NA
AC010999.1	2.64363	0.495577	1	3	0	0	0	0	0	ENSG00000275343	NA	15	56908312	56908635	-	NA	NA	NA	NA	NA	NA	NA
AC011043.1	-0.71221	0.269344	0.530215	7	18	14	7	52	26	ENSG00000276256	389831	GL000195.1	42939	49164	-	NA	NA	NA	NA	NA	NA	Homo sapiens uncharacterized LOC389831 (LOC389831), transcript variant 3, mRNA.
AC011092.2	-1.1974	0.65427	1	0	2	0	0	8	0	ENSG00000255476	101928008	11	9839143	9929263	+	NA	NA	NA	NA	NA	NA	NA
AC011120.1	0.636213	0.671638	1	3	3	2	1	5	1	ENSG00000264196	NA	17	72839039	72839718	+	NA	NA	NA	NA	NA	NA	NA
AC011139.1	-0.81651	0.841083	1	0	0	0	0	0	1	ENSG00000283458	NA	18	39314240	39328008	+	NA	NA	NA	NA	NA	NA	NA
AC011199.1	-0.289101	0.855323	1	7	1	0	4	9	0	ENSG00000280053	NA	3	126973065	126976426	+	NA	NA	NA	NA	NA	NA	NA
AC011242.1	3.37798	0.24723	1	4	0	1	0	0	0	ENSG00000229695	NA	2	43680465	43681622	-	NA	NA	NA	NA	NA	NA	NA
AC011247.2	-0.0198319	0.987409	1	5	0	7	2	5	7	ENSG00000235586	NA	2	38601598	38602178	+	NA	NA	NA	NA	NA	NA	NA
AC011270.1	-1.26939	0.754441	1	0	0	0	0	2	0	ENSG00000259413	NA	15	78382573	78383155	+	NA	NA	NA	NA	NA	NA	NA
AC011287.1	-1.00161	0.436642	1	2	6	0	2	17	4	ENSG00000229618	NA	7	12726152	13751920	+	NA	NA	NA	NA	NA	NA	NA
AC011287.2	-3.20853	0.266488	1	0	0	0	4	1	0	ENSG00000237713	NA	7	13339201	13365049	-	NA	NA	NA	NA	NA	NA	NA
AC011290.2	-0.613063	0.459682	1	7	4	7	9	13	10	ENSG00000236015	NA	7	39569376	39570198	-	NA	NA	NA	NA	NA	NA	NA
AC011330.1	-0.0915217	0.956099	1	1	0	5	2	2	3	ENSG00000249839	NA	15	43663654	43684339	-	NA	NA	NA	NA	NA	NA	NA
AC011330.2	0.266871	0.758062	1	14	8	13	0	29	12	ENSG00000275601	NA	15	43642389	43643023	-	NA	NA	NA	NA	NA	NA	NA
AC011337.1	0.744185	0.365073	1	9	9	11	5	13	4	ENSG00000271795	NA	5	151509453	151512769	+	NA	NA	NA	NA	NA	NA	NA
AC011352.1	-2.4344	0.529779	1	0	0	0	0	0	3	ENSG00000248362	NA	5	147886086	147886878	-	NA	NA	NA	NA	NA	NA	NA
AC011352.3	1.69998	0.613744	1	0	0	3	0	1	0	ENSG00000251320	NA	5	147887112	147887704	+	NA	NA	NA	NA	NA	NA	NA
AC011363.1	1.16968	0.774377	1	1	0	0	0	0	0	ENSG00000254391	NA	5	160685351	160692889	+	NA	NA	NA	NA	NA	NA	NA
AC011379.1	-1.25277	0.115289	0.329681	7	10	4	3	43	22	ENSG00000250069	NA	5	140200163	140203187	+	NA	NA	NA	NA	NA	NA	NA
AC011379.2	-0.110121	0.805448	0.915039	76	35	33	42	138	28	ENSG00000254363	101929719	5	140157319	140173051	+	NA	NA	NA	NA	NA	NA	NA
AC011383.1	-0.81651	0.841083	1	0	0	0	0	0	1	ENSG00000253852	NA	5	150608428	150615354	-	NA	NA	NA	NA	NA	NA	NA
AC011396.2	2.64618	0.453733	1	0	1	2	0	0	0	ENSG00000250025	NA	5	146307098	146376963	-	NA	NA	NA	NA	NA	NA	NA
AC011405.1	0.475685	0.666676	1	3	4	9	1	9	5	ENSG00000249593	NA	5	139012647	139051203	+	NA	NA	NA	NA	NA	NA	NA
AC011406.1	-3.22785	0.263836	1	0	0	0	1	7	0	ENSG00000248696	NA	5	150014785	150015154	-	NA	NA	NA	NA	NA	NA	NA
AC011442.1	0.872456	0.482297	1	6	4	4	1	9	1	ENSG00000266936	NA	19	11010917	11016011	-	NA	NA	NA	NA	NA	NA	NA
AC011443.1	0.0116296	0.992251	1	6	0	9	1	13	6	ENSG00000269172	NA	19	39134882	39136463	-	NA	NA	NA	NA	NA	NA	NA
AC011444.2	-0.927523	0.582232	1	0	1	4	0	6	6	ENSG00000267262	NA	19	6067953	6077119	+	NA	NA	NA	NA	NA	NA	NA
AC011444.3	-0.720739	0.859633	1	0	0	0	0	1	0	ENSG00000267299	NA	19	6109322	6125797	+	NA	NA	NA	NA	NA	NA	NA
AC011444.4	-0.730555	0.784903	1	0	1	1	3	0	0	ENSG00000267589	NA	19	6072823	6073527	+	NA	NA	NA	NA	NA	NA	NA
AC011445.2	-0.81651	0.841083	1	0	0	0	1	0	0	ENSG00000269246	NA	19	39341773	39341945	-	NA	NA	NA	NA	NA	NA	NA
AC011448.1	-0.105029	0.902913	1	9	7	10	13	3	12	ENSG00000258674	NA	19	19516227	19536076	+	NA	GO:0052856|NADHX epimerase activity;GO:0052857|NADPHX epimerase activity	GO:0016020|membrane;GO:0016021|integral component of membrane;GO:0005739|mitochondrion	NA	NA	NA	readthrough between NDUFA13 and YJEFN3
AC011450.1	-0.296694	0.614803	0.809939	19	9	24	23	46	11	ENSG00000197813	NA	19	49331617	49340303	-	NA	NA	NA	NA	NA	NA	NA
AC011453.1	-3.37365	0.0296641	1	0	1	1	1	15	11	ENSG00000269842	NA	19	53761961	53764199	+	NA	NA	NA	NA	NA	NA	NA
AC011453.2	-1.26939	0.754441	1	0	0	0	0	2	0	ENSG00000270347	NA	19	53657400	53658462	-	NA	NA	NA	NA	NA	NA	NA
AC011461.1	-1.05175	0.152467	0.38775	7	9	7	24	24	7	ENSG00000267197	NA	19	10490339	10491000	-	NA	NA	NA	NA	NA	NA	NA
AC011462.3	1.41035	0.55872	1	0	2	3	0	3	0	ENSG00000268987	NA	19	41399372	41400365	+	NA	NA	NA	NA	NA	NA	NA
AC011462.4	-0.0318701	0.964819	1	17	11	6	6	29	11	ENSG00000277744	NA	19	41373971	41374419	+	NA	NA	NA	NA	NA	NA	NA
AC011465.1	0.106646	0.835543	0.93096	17	34	36	11	56	36	ENSG00000268764	NA	19	38108500	38109533	-	NA	NA	NA	NA	NA	NA	NA
AC011466.1	-0.433413	0.609297	1	12	3	7	15	12	6	ENSG00000268583	NA	19	48204083	48213154	+	NA	NA	NA	NA	NA	NA	NA
AC011466.2	1.4852	0.181292	1	6	4	10	1	5	3	ENSG00000269321	NA	19	48145908	48147413	+	NA	NA	NA	NA	NA	NA	NA
AC011466.3	-0.317824	0.638899	0.825221	5	18	12	15	21	15	ENSG00000269534	NA	19	48118432	48127706	+	NA	NA	NA	NA	NA	NA	NA
AC011466.4	0.539935	0.597616	1	5	3	13	3	15	2	ENSG00000280353	NA	19	48198107	48199720	-	NA	NA	NA	NA	NA	NA	NA
AC011468.1	1.04693	0.0131332	0.08092	68	59	47	12	53	40	ENSG00000260160	NA	19	52058490	52063703	-	NA	NA	NA	NA	NA	NA	NA
AC011468.3	-0.974608	0.479247	1	2	0	5	5	12	1	ENSG00000268458	NA	19	52142626	52144156	+	NA	NA	NA	NA	NA	NA	NA
AC011468.4	-3.49862	0.195214	1	0	0	0	5	1	0	ENSG00000270248	NA	19	52110318	52110726	-	NA	NA	NA	NA	NA	NA	NA
AC011468.5	-0.120867	0.887259	1	8	11	4	3	20	10	ENSG00000275055	NA	19	52049007	52049754	+	NA	NA	NA	NA	NA	NA	NA
AC011471.2	-0.131552	0.964055	1	2	0	0	0	2	1	ENSG00000267563	NA	19	6259157	6259799	+	NA	NA	NA	NA	NA	NA	NA
AC011471.3	-0.81651	0.841083	1	0	0	0	0	0	1	ENSG00000280394	NA	19	6263068	6263469	-	NA	NA	NA	NA	NA	NA	NA
AC011471.4	1.42319	0.352858	1	3	4	4	3	0	1	ENSG00000284490	NA	19	6199405	6205121	+	NA	NA	NA	NA	NA	NA	NA
AC011472.1	0.472889	0.588171	1	4	15	7	5	14	5	ENSG00000267082	105372273	19	11203628	11216168	+	NA	NA	NA	NA	NA	NA	NA
AC011472.2	-1.05302	0.354468	1	3	2	3	7	5	6	ENSG00000267174	NA	19	11300777	11324441	-	NA	NA	NA	NA	NA	NA	NA
AC011472.4	1.02753	0.306817	1	7	5	20	3	1	12	ENSG00000273733	NA	19	11221083	11221573	+	NA	NA	NA	NA	NA	NA	NA
AC011472.5	0.0277105	0.987605	1	2	0	3	1	3	2	ENSG00000279807	NA	19	11208195	11208702	+	NA	NA	NA	NA	NA	NA	NA
AC011476.2	-0.423322	0.382956	0.63897	17	22	23	21	43	35	ENSG00000267149	NA	19	55027593	55053928	-	NA	NA	NA	NA	NA	NA	NA
AC011477.2	0.184838	0.701145	0.859134	26	22	27	21	42	18	ENSG00000267481	NA	19	19788755	19790531	-	NA	NA	NA	NA	NA	NA	NA
AC011477.3	-1.12191	0.112993	0.326246	12	15	2	10	37	31	ENSG00000267565	NA	19	19892433	19895847	-	NA	NA	NA	NA	NA	NA	NA
AC011477.5	-0.720739	0.859633	1	0	0	0	0	1	0	ENSG00000267693	NA	19	19768731	19768989	+	NA	NA	NA	NA	NA	NA	NA
AC011479.2	-0.113511	0.905254	1	3	3	14	3	14	10	ENSG00000268499	NA	19	38199836	38200934	+	NA	NA	NA	NA	NA	NA	NA
AC011479.3	-0.419659	0.330035	0.590039	22	27	35	40	55	36	ENSG00000269653	NA	19	38184376	38186265	+	NA	NA	NA	NA	NA	NA	NA
AC011481.1	-0.0982084	0.9165	1	11	2	7	4	20	5	ENSG00000267114	NA	19	44950044	44954007	-	NA	NA	NA	NA	NA	NA	NA
AC011481.2	-0.455555	0.718057	1	1	9	2	7	15	0	ENSG00000267282	NA	19	44882027	44890876	-	NA	NA	NA	NA	NA	NA	NA
AC011483.2	2.04547	0.612606	1	0	0	2	0	0	0	ENSG00000269495	NA	19	50950185	50963649	+	NA	NA	NA	NA	NA	NA	NA
AC011483.3	-0.0838117	0.971363	1	2	0	1	2	0	1	ENSG00000279676	NA	19	50962197	50962781	-	NA	NA	NA	NA	NA	NA	NA
AC011487.1	-0.585217	0.680818	1	5	0	4	0	6	10	ENSG00000213777	NA	19	53503392	53512687	+	NA	NA	NA	NA	NA	NA	NA
AC011487.2	2.18986	0.257606	1	6	1	2	0	3	0	ENSG00000268864	284379	19	53599628	53608451	-	NA	NA	NA	NA	NA	NA	NA
AC011491.1	0.241043	0.952839	1	0	0	1	0	1	0	ENSG00000214347	NA	19	6393809	6412404	+	NA	NA	NA	NA	NA	NA	NA
AC011491.2	-0.111917	0.942744	1	1	1	4	1	4	3	ENSG00000269444	NA	19	6386762	6390400	-	NA	NA	NA	NA	NA	NA	NA
AC011491.3	-0.719394	0.847038	1	0	1	0	0	3	0	ENSG00000269802	NA	19	6343761	6362149	-	NA	NA	NA	NA	NA	NA	NA
AC011492.1	-1.66853	0.679663	1	0	0	0	0	3	0	ENSG00000269765	NA	19	15515342	15516836	-	NA	NA	NA	NA	NA	NA	NA
AC011495.1	0.384207	0.808411	1	0	5	5	1	11	0	ENSG00000243829	NA	19	49719498	49720081	-	NA	NA	NA	NA	NA	NA	NA
AC011498.1	-0.644922	0.590195	1	1	3	5	5	11	2	ENSG00000267011	NA	19	4457962	4471493	-	NA	NA	NA	NA	NA	NA	NA
AC011498.3	-0.404192	0.777336	1	2	2	4	6	0	4	ENSG00000267255	NA	19	4429689	4430934	-	NA	NA	NA	NA	NA	NA	NA
AC011498.5	1.16968	0.774377	1	0	0	1	0	0	0	ENSG00000267408	NA	19	4621194	4622307	+	NA	NA	NA	NA	NA	NA	NA
AC011498.6	1.83568	0.199998	1	7	4	2	2	1	1	ENSG00000267769	NA	19	4454014	4455286	+	NA	NA	NA	NA	NA	NA	NA
AC011498.7	-0.460231	0.360562	0.617888	18	15	21	21	46	24	ENSG00000280239	NA	19	4448810	4450836	+	NA	NA	NA	NA	NA	NA	NA
AC011511.2	1.16272	0.758783	1	0	2	0	0	1	0	ENSG00000266978	NA	19	10252268	10285108	-	NA	NA	NA	NA	NA	NA	NA
AC011551.1	1.02591	0.775804	1	0	0	2	0	0	1	ENSG00000278797	NA	19	46533669	46534351	+	NA	NA	NA	NA	NA	NA	NA
AC011601.1	2.1561	0.264649	1	0	12	0	2	1	0	ENSG00000257515	NA	12	71709171	71710374	-	NA	NA	NA	NA	NA	NA	NA
AC011603.1	1.16968	0.774377	1	0	0	1	0	0	0	ENSG00000257346	NA	12	49090208	49093312	+	NA	NA	NA	NA	NA	NA	NA
AC011603.2	-0.46419	0.43174	0.679994	10	15	15	12	39	19	ENSG00000258017	NA	12	49127782	49147869	+	NA	NA	NA	NA	NA	NA	NA
AC011604.1	3.64358	0.222093	1	6	0	0	0	0	0	ENSG00000256157	NA	12	20845065	20845260	+	NA	NA	NA	NA	NA	NA	NA
AC011611.2	1.16968	0.774377	1	1	0	0	0	0	0	ENSG00000257329	NA	12	75964440	75967062	+	NA	NA	NA	NA	NA	NA	NA
AC011611.5	-1.2528	0.685911	1	0	0	1	0	1	2	ENSG00000257941	NA	12	76057538	76058115	+	NA	NA	NA	NA	NA	NA	NA
AC011676.1	-0.76982	0.642216	1	2	1	1	1	3	4	ENSG00000253307	NA	8	141252286	141253292	-	NA	NA	NA	NA	NA	NA	NA
AC011676.2	2.3137	0.281071	1	2	1	4	0	2	0	ENSG00000254019	NA	8	141254565	141256817	+	NA	NA	NA	NA	NA	NA	NA
AC011676.3	1.14595	0.466967	1	0	5	5	1	4	1	ENSG00000254197	NA	8	141278228	141292862	+	NA	NA	NA	NA	NA	NA	NA
AC011676.5	-0.110522	0.921431	1	7	5	3	0	14	8	ENSG00000280035	NA	8	141224288	141226947	-	NA	NA	NA	NA	NA	NA	NA
AC011700.1	0.645156	0.612901	1	4	2	8	0	5	6	ENSG00000274895	NA	1	213983793	213986419	-	NA	NA	NA	NA	NA	NA	NA
AC011726.2	-1.84378	0.64696	1	0	0	0	0	0	2	ENSG00000253430	NA	8	26422593	26423929	+	NA	NA	NA	NA	NA	NA	NA
AC011731.1	-0.720739	0.859633	1	0	0	0	0	1	0	ENSG00000266495	NA	18	23257164	23260354	-	NA	NA	NA	NA	NA	NA	NA
AC011742.1	2.05894	0.610159	1	2	0	0	0	0	0	ENSG00000227133	NA	2	26160023	26161136	+	NA	NA	NA	NA	NA	NA	NA
AC011747.1	-0.488329	0.236224	0.492841	31	26	47	51	97	32	ENSG00000231083	NA	2	8600892	8622942	-	NA	NA	NA	NA	NA	NA	NA
AC011753.2	1.13185	0.299186	1	5	11	6	0	10	4	ENSG00000230696	NA	2	109594693	109605698	-	NA	NA	NA	NA	NA	NA	NA
AC011773.1	-0.336367	0.820732	1	0	3	4	1	8	3	ENSG00000254208	NA	8	85177522	85178150	-	NA	NA	NA	NA	NA	NA	NA
AC011773.2	0.157322	0.945598	1	0	2	2	0	6	0	ENSG00000257962	NA	8	85246295	85249848	-	NA	NA	NA	NA	NA	NA	NA
AC011773.3	-3.24959	0.035951	1	0	2	0	5	8	9	ENSG00000258256	NA	8	85222446	85245717	-	NA	NA	NA	NA	NA	NA	NA
AC011815.1	-0.144599	0.74861	0.885316	20	33	34	36	52	26	ENSG00000268573	NA	18	35280867	35290201	-	NA	NA	NA	NA	NA	NA	NA
AC011815.3	-2.68694	0.296496	1	0	1	0	0	12	0	ENSG00000279989	NA	18	35257040	35257512	+	NA	NA	NA	NA	NA	NA	NA
AC011816.1	-1.66853	0.679663	1	0	0	0	0	3	0	ENSG00000234073	NA	3	36880184	36880729	-	NA	NA	NA	NA	NA	NA	NA
AC011816.2	1.33737	0.439844	1	1	5	2	0	2	2	ENSG00000272334	NA	3	36973117	36973672	-	NA	NA	NA	NA	NA	NA	NA
AC011825.2	-0.157165	0.893579	1	3	4	4	1	12	4	ENSG00000263393	NA	18	32122400	32124478	-	NA	NA	NA	NA	NA	NA	NA
AC011825.4	-1.12512	0.745876	1	1	0	0	0	4	0	ENSG00000265008	NA	18	32091295	32092119	-	NA	NA	NA	NA	NA	NA	NA
AC011904.1	0.572217	0.871426	1	2	0	0	0	2	0	ENSG00000260445	NA	7	99869841	99869894	+	NA	NA	NA	NA	NA	NA	NA
AC011912.1	0.955806	0.269346	1	7	15	10	2	17	4	ENSG00000279145	NA	15	55171972	55178175	-	NA	NA	NA	NA	NA	NA	NA
AC011921.3	-0.0865443	0.950118	1	6	0	3	2	4	5	ENSG00000270553	NA	17	60513190	60513550	+	NA	NA	NA	NA	NA	NA	NA
AC011933.2	1.89333	0.0548864	1	8	7	21	1	12	1	ENSG00000264853	NA	17	75370947	75373736	-	NA	NA	NA	NA	NA	NA	NA
AC011933.3	-1.24283	0.447608	1	1	0	3	1	4	6	ENSG00000265342	NA	17	75394123	75394963	+	NA	NA	NA	NA	NA	NA	NA
AC011933.4	-0.500863	0.819776	1	1	2	0	3	0	1	ENSG00000265987	NA	17	75344405	75373662	+	NA	NA	NA	NA	NA	NA	NA
AC011939.1	-0.468715	0.722399	1	3	2	4	0	6	9	ENSG00000259924	NA	15	65771176	65772139	-	NA	NA	NA	NA	NA	NA	NA
AC011939.2	0.590307	0.689471	1	3	4	2	0	5	3	ENSG00000261544	NA	15	65766460	65767398	-	NA	NA	NA	NA	NA	NA	NA
AC011944.2	-0.199058	0.867573	1	2	3	6	2	14	2	ENSG00000279235	NA	15	78906127	78906809	+	NA	NA	NA	NA	NA	NA	NA
AC011978.2	0.217433	0.697661	0.857624	16	15	34	20	35	13	ENSG00000261542	NA	8	63215981	63218034	+	NA	NA	NA	NA	NA	NA	NA
AC011979.1	1.06571	0.49458	1	4	5	1	1	6	0	ENSG00000239470	NA	11	9660438	9660920	+	NA	NA	NA	NA	NA	NA	NA
AC012020.1	0.189061	0.847745	1	5	9	9	0	19	9	ENSG00000279277	NA	3	108036718	108038445	-	NA	NA	NA	NA	NA	NA	NA
AC012044.1	1.11667	0.770577	1	0	0	2	0	1	0	ENSG00000270434	NA	10	45812648	45812944	-	NA	NA	NA	NA	NA	NA	NA
AC012065.3	-0.81651	0.841083	1	0	0	0	1	0	0	ENSG00000269976	NA	2	20586248	20586686	-	NA	NA	NA	NA	NA	NA	NA
AC012073.1	0.166461	0.725702	0.873088	25	25	36	31	35	22	ENSG00000271936	NA	2	24825610	24826717	+	NA	NA	NA	NA	NA	NA	NA
AC012085.1	-0.691745	0.000871299	0.0114538	438	375	316	660	906	555	ENSG00000186076	NA	12	93640822	93641586	-	NA	NA	NA	NA	NA	NA	NA
AC012100.2	1.04964	0.678504	1	0	2	2	0	0	2	ENSG00000259773	NA	15	50746709	50749829	+	NA	NA	NA	NA	NA	NA	NA
AC012100.3	-0.0602147	0.960835	1	3	3	7	9	6	0	ENSG00000279665	NA	15	50742702	50743276	-	NA	NA	NA	NA	NA	NA	NA
AC012150.1	-1.8593	0.275908	1	0	3	0	6	4	2	ENSG00000257258	NA	12	29143196	29148675	-	NA	NA	NA	NA	NA	NA	NA
AC012150.2	1.71343	0.609779	1	3	0	0	0	1	0	ENSG00000275278	NA	12	29156448	29156991	-	NA	NA	NA	NA	NA	NA	NA
AC012157.1	-0.307605	0.939581	1	0	0	1	0	2	0	ENSG00000258034	NA	12	115961187	115962733	+	NA	NA	NA	NA	NA	NA	NA
AC012170.1	0.909937	0.518277	1	3	1	9	0	8	2	ENSG00000242737	NA	15	50466738	50467096	+	NA	NA	NA	NA	NA	NA	NA
AC012173.1	0.647244	0.776661	1	3	1	0	0	1	2	ENSG00000260350	NA	16	8847650	8848724	-	NA	NA	NA	NA	NA	NA	NA
AC012181.2	1.58033	0.102439	1	9	15	5	2	9	2	ENSG00000261114	NA	16	56941028	56941726	+	NA	NA	NA	NA	NA	NA	NA
AC012181.3	-1.20876	0.313291	1	2	2	3	8	9	2	ENSG00000261270	NA	16	56940278	56941342	+	NA	NA	NA	NA	NA	NA	NA
AC012183.1	-1.94427	0.470576	1	1	0	0	0	2	3	ENSG00000279889	NA	16	58705799	58706297	-	NA	NA	NA	NA	NA	NA	NA
AC012186.2	0.954957	0.40665	1	11	4	4	0	8	5	ENSG00000261131	NA	16	46660696	46661591	-	NA	NA	NA	NA	NA	NA	NA
AC012186.3	0.810854	0.564298	1	1	6	5	0	8	2	ENSG00000280376	NA	16	46673443	46673927	-	NA	NA	NA	NA	NA	NA	NA
AC012254.3	-1.25633	0.604163	1	0	0	2	0	3	3	ENSG00000267724	NA	18	47105946	47108062	+	NA	NA	NA	NA	NA	NA	NA
AC012254.4	-2.2398	0.384782	1	0	1	0	1	0	4	ENSG00000267800	NA	18	47137018	47137290	+	NA	NA	NA	NA	NA	NA	NA
AC012291.1	0.076804	0.963995	1	4	2	0	1	6	1	ENSG00000259415	NA	15	84753122	84754502	+	NA	NA	NA	NA	NA	NA	NA
AC012306.2	-0.412472	0.275777	0.537074	30	38	40	49	78	44	ENSG00000272667	NA	2	127886556	127887185	+	NA	NA	NA	NA	NA	NA	NA
AC012308.1	0.145268	0.971543	1	0	1	0	0	0	1	ENSG00000235742	NA	10	117023674	117023851	-	NA	NA	NA	NA	NA	NA	NA
AC012309.1	1.15319	0.512114	1	1	1	6	1	4	0	ENSG00000267360	NA	19	37093019	37210512	-	GO:0006355|regulation of transcription, DNA-templated;GO:0006355|regulation of transcription, DNA-templated	GO:0003676|nucleic acid binding;GO:0003676|nucleic acid binding	GO:0005622|intracellular;GO:0005622|intracellular	NA	NA	NA	novel protein
AC012309.2	3.36646	0.292429	1	0	0	5	0	0	0	ENSG00000267437	NA	19	37128679	37141640	-	NA	NA	NA	NA	NA	NA	NA
AC012313.2	-0.587791	0.570856	1	4	6	2	3	10	9	ENSG00000268049	NA	19	58357999	58359603	+	NA	NA	NA	NA	NA	NA	NA
AC012313.5	0.279283	0.715301	1	14	17	5	13	8	11	ENSG00000268912	NA	19	58428632	58431148	-	NA	NA	NA	NA	NA	NA	NA
AC012313.9	0.145268	0.971543	1	0	1	0	0	0	1	ENSG00000273901	NA	19	58500505	58501137	+	NA	NA	NA	NA	NA	NA	NA
AC012358.1	0.115255	0.888767	1	8	8	8	10	9	6	ENSG00000203327	NA	2	55214387	55216126	-	NA	NA	NA	NA	NA	NA	NA
AC012358.3	0.256751	0.836965	1	1	7	4	1	10	3	ENSG00000240401	NA	2	55282350	55346049	+	NA	NA	NA	NA	NA	NA	NA
AC012360.1	-1.51655	0.335398	1	1	1	2	0	11	5	ENSG00000235319	NA	2	105324210	105330529	+	NA	NA	NA	NA	NA	NA	NA
AC012360.2	-2.37628	0.508599	1	0	0	0	1	3	0	ENSG00000272861	NA	2	105249404	105249794	-	NA	NA	NA	NA	NA	NA	NA
AC012363.2	-0.81651	0.841083	1	0	0	0	0	0	1	ENSG00000235840	NA	2	120319007	120326298	+	NA	NA	NA	NA	NA	NA	NA
AC012366.1	-0.81651	0.841083	1	0	0	0	0	0	1	ENSG00000278060	NA	2	72932974	72934355	-	NA	NA	NA	NA	NA	NA	NA
AC012368.2	-0.865176	0.484757	1	3	0	6	7	11	2	ENSG00000228079	NA	2	64086353	64088246	-	NA	NA	NA	NA	NA	NA	NA
AC012370.1	0.406453	0.836588	1	0	6	1	0	9	0	ENSG00000232693	NA	2	65373700	65380685	-	NA	NA	NA	NA	NA	NA	NA
AC012370.2	1.64504	0.441358	1	1	3	2	0	3	0	ENSG00000234255	NA	2	65439888	65456571	-	NA	NA	NA	NA	NA	NA	NA
AC012379.1	0.558751	0.864335	1	1	0	1	0	2	0	ENSG00000259670	NA	15	48783190	48784121	+	NA	NA	NA	NA	NA	NA	NA
AC012409.2	-2.55795	0.452343	1	0	0	0	2	0	1	ENSG00000275443	NA	15	95990582	96300990	+	NA	NA	NA	NA	NA	NA	NA
AC012409.4	-1.66853	0.679663	1	0	0	0	0	3	0	ENSG00000278146	NA	15	96230897	96231145	+	NA	NA	NA	NA	NA	NA	NA
AC012435.1	-1.29499	0.203195	1	6	4	2	8	3	19	ENSG00000260103	NA	15	74478070	74490286	-	NA	NA	NA	NA	NA	NA	NA
AC012435.2	-0.884558	0.483415	1	1	5	3	1	3	14	ENSG00000261775	NA	15	74489602	74516959	+	NA	NA	NA	NA	NA	NA	NA
AC012442.1	0.817493	0.592487	1	1	2	7	0	6	2	ENSG00000228251	NA	2	112590796	112591939	+	NA	NA	NA	NA	NA	NA	NA
AC012442.2	2.05857	0.452081	1	3	1	0	0	0	1	ENSG00000243389	NA	2	112589040	112614431	+	NA	NA	NA	NA	NA	NA	NA
AC012443.1	2.14764	0.445409	1	0	3	1	0	1	0	ENSG00000270776	NA	2	152539197	152539427	-	NA	NA	NA	NA	NA	NA	NA
AC012456.2	1.16968	0.774377	1	0	0	1	0	0	0	ENSG00000230790	NA	2	11740997	11745301	-	NA	NA	NA	NA	NA	NA	NA
AC012464.1	-0.169899	0.907496	1	4	4	0	1	10	2	ENSG00000257283	105369911	12	93894965	93943603	-	NA	NA	NA	NA	NA	NA	NA
AC012467.1	0.571146	0.7876	1	0	0	6	0	5	1	ENSG00000271916	NA	3	53797764	53798019	-	NA	NA	NA	NA	NA	NA	NA
AC012467.2	0.212722	0.598481	0.799053	38	46	56	21	73	55	ENSG00000271976	NA	3	53858994	53861576	-	NA	NA	NA	NA	NA	NA	NA
AC012485.1	-3.97577	0.0956725	1	0	0	0	0	3	7	ENSG00000225057	NA	2	238231684	238255633	+	NA	NA	NA	NA	NA	NA	NA
AC012486.1	2.64363	0.495577	1	3	0	0	0	0	0	ENSG00000280176	NA	2	196831975	196832190	-	NA	NA	NA	NA	NA	NA	NA
AC012511.1	1.16968	0.774377	1	1	0	0	0	0	0	ENSG00000272564	NA	2	85904279	85904727	+	NA	NA	NA	NA	NA	NA	NA
AC012513.2	-0.0878185	0.906124	1	19	7	7	5	28	13	ENSG00000236478	NA	2	216174896	216176032	-	NA	NA	NA	NA	NA	NA	NA
AC012513.3	-0.493135	0.538523	1	17	3	7	19	15	8	ENSG00000279348	NA	2	216211404	216213519	+	NA	NA	NA	NA	NA	NA	NA
AC012531.1	-0.213161	0.750223	0.885958	8	21	8	11	24	17	ENSG00000260597	NA	12	54019910	54022589	+	NA	NA	NA	NA	NA	NA	NA
AC012555.2	-0.719394	0.847038	1	0	1	0	0	3	0	ENSG00000257754	NA	12	103819610	103822085	+	NA	NA	NA	NA	NA	NA	NA
AC012557.1	0.162828	0.828783	1	7	13	9	8	14	9	ENSG00000271843	NA	3	64008082	64008692	-	NA	NA	NA	NA	NA	NA	NA
AC012557.2	-0.567575	0.837507	1	0	1	1	0	5	0	ENSG00000272181	NA	3	64019508	64019925	+	NA	NA	NA	NA	NA	NA	NA
AC012560.1	1.16968	0.774377	1	0	0	1	0	0	0	ENSG00000282863	NA	10	78179174	78675109	+	NA	NA	NA	NA	NA	NA	NA
AC012568.1	-1.83366	0.402912	1	0	0	2	0	7	3	ENSG00000259202	NA	15	67142734	67146939	-	NA	NA	NA	NA	NA	NA	NA
AC012569.1	-0.796048	0.616032	1	2	2	1	0	8	4	ENSG00000267293	NA	18	46028306	46029829	+	NA	NA	NA	NA	NA	NA	NA
AC012574.1	3.09358	0.36696	1	0	4	0	0	0	0	ENSG00000253471	NA	8	23707141	23789487	+	NA	NA	NA	NA	NA	NA	NA
AC012613.1	1.32388	0.590112	1	1	3	0	0	1	1	ENSG00000248647	NA	5	149163955	149276776	-	NA	NA	NA	NA	NA	NA	NA
AC012615.1	0.213278	0.837485	1	0	8	13	6	11	5	ENSG00000261526	NA	19	1874871	1876169	-	NA	NA	NA	NA	NA	NA	NA
AC012615.4	-0.93498	0.244925	1	2	8	10	8	18	19	ENSG00000267141	NA	19	1860250	1862019	+	NA	NA	NA	NA	NA	NA	NA
AC012615.6	0.104701	0.767202	0.894532	55	46	45	35	87	46	ENSG00000267244	100288123	19	1822089	1824542	+	NA	NA	NA	NA	NA	NA	NA
AC012617.1	-1.36022	0.0655637	1	3	6	9	13	27	16	ENSG00000267053	NA	19	36304580	36312668	+	NA	NA	NA	NA	NA	NA	NA
AC012618.1	-1.14588	0.481711	1	1	3	0	2	8	2	ENSG00000213293	NA	19	12260126	12260537	+	NA	NA	NA	NA	NA	NA	NA
AC012618.2	2.07523	0.026143	1	8	13	20	1	12	1	ENSG00000234750	NA	19	12284337	12285185	+	NA	NA	NA	NA	NA	NA	NA
AC012640.1	-0.542098	0.818557	1	0	0	3	3	0	1	ENSG00000248968	NA	5	10248325	10249915	+	NA	NA	NA	NA	NA	NA	NA
AC012640.2	-0.265436	0.583227	0.79062	25	21	23	34	40	22	ENSG00000259802	NA	5	10352701	10353601	-	NA	NA	NA	NA	NA	NA	NA
AC012640.3	-1.84378	0.64696	1	0	0	0	0	0	2	ENSG00000271715	NA	5	10269489	10269918	-	NA	NA	NA	NA	NA	NA	NA
AC012645.2	-0.470375	0.855922	1	1	1	0	0	3	1	ENSG00000261367	NA	16	30107675	30110541	+	NA	NA	NA	NA	NA	NA	NA
AC012645.4	-0.0676964	0.976575	1	0	2	1	0	2	2	ENSG00000275371	NA	16	30110895	30111955	+	NA	NA	NA	NA	NA	NA	NA
AC012676.1	0.104202	0.925148	1	4	2	7	3	8	4	ENSG00000262712	NA	16	4335870	4337818	-	NA	NA	NA	NA	NA	NA	NA
AC012676.2	-0.264053	0.631161	0.819588	18	17	15	22	37	14	ENSG00000275515	NA	16	4433202	4433387	-	NA	NA	NA	NA	NA	NA	NA
AC012676.3	-0.283792	0.707854	1	12	9	7	5	33	9	ENSG00000277170	NA	16	4426902	4427380	+	NA	NA	NA	NA	NA	NA	NA
AC012676.4	0.416718	0.572996	1	12	10	13	11	17	4	ENSG00000277440	NA	16	4430522	4431103	+	NA	NA	NA	NA	NA	NA	NA
AC012676.5	0.164416	0.547776	0.766462	128	151	174	75	289	153	ENSG00000280063	NA	16	4346694	4348648	-	NA	NA	NA	NA	NA	NA	NA
AC013244.1	1.24432	0.601368	1	1	4	0	2	0	0	ENSG00000271018	NA	12	50756892	50757433	+	NA	NA	NA	NA	NA	NA	NA
AC013244.2	2.5058	0.109872	1	5	4	4	0	2	1	ENSG00000271490	NA	12	50806335	50806437	-	NA	NA	NA	NA	NA	NA	NA
AC013268.3	1.6437	0.137618	1	4	15	4	1	4	4	ENSG00000235721	NA	2	110007675	110010783	+	NA	NA	NA	NA	NA	NA	NA
AC013268.4	-0.566447	0.730531	1	6	0	0	3	6	2	ENSG00000283283	NA	2	110022447	110035270	-	NA	NA	NA	NA	NA	NA	NA
AC013270.1	-1.61102	0.44765	1	2	0	0	3	3	1	ENSG00000235480	105373496	2	96527940	96532306	-	NA	NA	NA	NA	NA	NA	NA
AC013286.1	1.16968	0.774377	1	0	1	0	0	0	0	ENSG00000230575	NA	10	76437408	76438775	-	NA	NA	NA	NA	NA	NA	NA
AC013355.1	-0.51536	0.773674	1	4	0	1	0	7	3	ENSG00000260036	NA	15	55442635	55443357	-	NA	NA	NA	NA	NA	NA	NA
AC013356.1	2.04547	0.612606	1	0	0	2	0	0	0	ENSG00000244251	NA	15	40480752	40481315	-	NA	NA	NA	NA	NA	NA	NA
AC013356.2	-0.451589	0.836063	1	1	2	0	0	2	3	ENSG00000259211	NA	15	40464193	40466726	-	NA	NA	NA	NA	NA	NA	NA
AC013356.3	0.591965	0.479118	1	11	8	8	5	14	4	ENSG00000259364	NA	15	40453444	40454639	-	NA	NA	NA	NA	NA	NA	NA
AC013391.1	-0.307605	0.939581	1	0	0	1	0	2	0	ENSG00000259615	NA	15	89579765	89582297	-	NA	NA	NA	NA	NA	NA	NA
AC013391.2	-1.54453	0.702791	1	0	0	0	0	1	1	ENSG00000259713	NA	15	89518523	89591956	+	NA	NA	NA	NA	NA	NA	NA
AC013403.2	0.46663	0.52326	1	13	7	15	7	13	10	ENSG00000272148	NA	2	27062428	27062907	-	NA	NA	NA	NA	NA	NA	NA
AC013448.1	-3.17239	0.319857	1	0	0	0	0	0	5	ENSG00000231189	NA	2	223498773	223504611	+	NA	NA	NA	NA	NA	NA	NA
AC013451.2	3.37666	0.24757	1	0	1	4	0	0	0	ENSG00000258976	NA	14	74614693	74616647	-	NA	NA	NA	NA	NA	NA	NA
AC013452.1	0.971391	0.564672	1	5	4	0	2	4	0	ENSG00000259545	NA	15	49177610	49178741	-	NA	NA	NA	NA	NA	NA	NA
AC013452.2	0.186125	0.871348	1	5	4	3	4	7	2	ENSG00000259656	NA	15	49101791	49103264	+	NA	NA	NA	NA	NA	NA	NA
AC013467.2	-1.61791	0.301738	1	3	0	1	6	1	5	ENSG00000270799	NA	2	174171891	174172725	+	NA	NA	NA	NA	NA	NA	NA
AC013468.1	0.791443	0.654173	1	5	3	0	0	6	1	ENSG00000273240	NA	2	189763859	189764456	-	NA	NA	NA	NA	NA	NA	NA
AC013470.2	-0.555285	0.580747	1	5	2	8	2	10	14	ENSG00000226690	102725191	7	12469621	12542222	+	NA	NA	NA	NA	NA	NA	uncharacterized LOC102725191
AC013472.3	1.16968	0.774377	1	1	0	0	0	0	0	ENSG00000272056	NA	2	27053618	27054276	-	NA	NA	NA	NA	NA	NA	NA
AC013476.2	0.241043	0.952839	1	1	0	0	0	1	0	ENSG00000278083	NA	2	222945930	222946388	-	NA	NA	NA	NA	NA	NA	NA
AC013549.1	0.83292	0.589101	1	5	2	2	0	5	2	ENSG00000203258	NA	11	12921186	12922925	-	NA	NA	NA	NA	NA	NA	NA
AC013549.2	1.0333	0.684051	1	2	0	2	0	0	2	ENSG00000254688	NA	11	12822435	12823667	-	NA	NA	NA	NA	NA	NA	NA
AC013549.3	-2.47269	0.271571	1	0	0	1	2	3	2	ENSG00000255067	NA	11	12848795	12849433	+	NA	NA	NA	NA	NA	NA	NA
AC013553.1	-3.17498	0.231842	1	0	0	0	2	3	1	ENSG00000259258	NA	15	65105534	65105800	+	NA	NA	NA	NA	NA	NA	NA
AC013553.2	2.08021	0.476771	1	0	4	0	1	0	0	ENSG00000270218	NA	15	65026088	65026676	+	NA	NA	NA	NA	NA	NA	NA
AC013564.1	-0.320924	0.830194	1	1	2	4	0	8	4	ENSG00000274995	NA	15	66740445	66741151	+	NA	NA	NA	NA	NA	NA	NA
AC013565.3	1.16968	0.774377	1	0	1	0	0	0	0	ENSG00000261407	NA	15	89087078	89088267	-	NA	NA	NA	NA	NA	NA	NA
AC013643.2	-0.697905	0.673701	1	0	4	1	1	2	6	ENSG00000253875	NA	8	27733338	27756426	+	NA	NA	NA	NA	NA	NA	NA
AC013652.1	-1.43462	0.110878	1	6	5	2	18	9	10	ENSG00000259345	NA	15	38865322	39427195	-	NA	NA	NA	NA	NA	NA	NA
AC013714.1	-0.83116	0.771987	1	0	0	2	0	6	0	ENSG00000254606	NA	11	28516832	28519341	+	NA	NA	NA	NA	NA	NA	NA
AC013726.1	-2.69326	0.294939	1	0	0	1	0	0	7	ENSG00000259793	NA	2	233351132	233353416	-	NA	NA	NA	NA	NA	NA	NA
AC013731.1	-2.59808	0.073218	1	2	1	0	2	7	12	ENSG00000270557	NA	2	157877683	157878565	+	NA	NA	NA	NA	NA	NA	NA
AC015563.1	-1.26939	0.754441	1	0	0	0	0	2	0	ENSG00000263904	NA	18	32245946	32249032	-	NA	NA	NA	NA	NA	NA	NA
AC015563.2	2.04547	0.612606	1	0	0	2	0	0	0	ENSG00000264982	NA	18	32287437	32290340	+	NA	NA	NA	NA	NA	NA	NA
AC015660.3	2.09251	0.604081	1	0	2	0	0	0	0	ENSG00000259760	NA	15	99396613	99401315	-	NA	NA	NA	NA	NA	NA	NA
AC015660.4	1.16968	0.774377	1	1	0	0	0	0	0	ENSG00000274294	NA	15	99416584	99417204	+	NA	NA	NA	NA	NA	NA	NA
AC015712.7	2.04547	0.612606	1	0	0	2	0	0	0	ENSG00000278456	NA	15	100888472	100889106	-	NA	NA	NA	NA	NA	NA	NA
AC015720.2	2.09251	0.604081	1	0	2	0	0	0	0	ENSG00000261813	NA	15	74976240	74976573	-	NA	NA	NA	NA	NA	NA	NA
AC015726.1	0.97816	0.467389	1	4	7	3	0	10	1	ENSG00000270091	NA	17	19896590	19897287	-	NA	NA	NA	NA	NA	NA	NA
AC015727.1	1.83785	0.222943	1	0	17	2	1	7	0	ENSG00000263220	NA	17	5364315	5371626	-	NA	NA	NA	NA	NA	NA	NA
AC015795.2	2.04547	0.612606	1	0	0	2	0	0	0	ENSG00000250751	NA	17	49708334	49720060	+	NA	NA	NA	NA	NA	NA	NA
AC015799.1	0.443149	0.293788	0.556126	40	51	68	16	89	47	ENSG00000279432	NA	17	2639297	2642418	+	NA	NA	NA	NA	NA	NA	NA
AC015802.2	-1.66853	0.679663	1	0	0	0	0	3	0	ENSG00000267084	NA	17	76595584	76595772	-	NA	NA	NA	NA	NA	NA	NA
AC015802.3	-0.81651	0.841083	1	0	0	0	0	0	1	ENSG00000267543	NA	17	76549951	76550826	+	NA	NA	NA	NA	NA	NA	NA
AC015802.4	0.878531	0.521293	1	2	4	7	0	2	6	ENSG00000267546	NA	17	76545668	76557683	-	NA	NA	NA	NA	NA	NA	NA
AC015813.1	1.00385	3.573e-06	0.000138962	563	379	444	161	503	219	ENSG00000264112	NA	17	57989039	57994850	-	NA	NA	NA	NA	NA	NA	NA
AC015813.4	-0.720739	0.859633	1	0	0	0	0	1	0	ENSG00000278642	NA	17	57955965	57956143	+	NA	NA	NA	NA	NA	NA	NA
AC015813.5	-0.280754	0.651418	0.832531	6	33	14	22	40	17	ENSG00000279069	NA	17	58006674	58008187	+	NA	NA	NA	NA	NA	NA	NA
AC015813.6	-0.0458043	0.867961	0.947362	98	150	101	85	230	133	ENSG00000279207	NA	17	58095672	58101479	+	NA	NA	NA	NA	NA	NA	NA
AC015813.7	2.47096	0.348122	1	0	4	1	0	1	0	ENSG00000280233	NA	17	57988180	57988760	+	NA	NA	NA	NA	NA	NA	NA
AC015819.1	-2.06756	0.471455	1	1	0	0	4	0	0	ENSG00000273669	NA	18	75073543	75074205	+	NA	NA	NA	NA	NA	NA	NA
AC015819.2	-0.307605	0.939581	1	0	1	0	0	2	0	ENSG00000278607	NA	18	75070197	75071091	-	NA	NA	NA	NA	NA	NA	NA
AC015845.1	-0.515846	0.736919	1	2	2	1	2	5	2	ENSG00000264914	NA	17	57912333	57922581	+	NA	NA	NA	NA	NA	NA	NA
AC015845.2	-0.250394	0.936122	1	2	0	0	0	4	0	ENSG00000265542	NA	17	57771946	57834749	-	NA	NA	NA	NA	NA	NA	NA
AC015849.1	-0.832629	0.686195	1	0	1	2	0	4	3	ENSG00000270240	NA	17	35868967	35885863	+	NA	NA	NA	NA	NA	NA	NA
AC015849.2	-0.81651	0.841083	1	0	0	0	1	0	0	ENSG00000270829	NA	17	35808489	35808897	-	NA	NA	NA	NA	NA	NA	NA
AC015849.3	0.528506	0.0797321	0.263138	149	112	123	49	153	123	ENSG00000270871	NA	17	35816717	35830293	-	NA	NA	NA	NA	NA	NA	NA
AC015849.4	1.59713	0.189753	1	3	5	9	2	4	1	ENSG00000270894	NA	17	35818399	35823713	+	NA	NA	NA	NA	NA	NA	NA
AC015849.5	0.101597	0.850116	0.937568	27	29	24	7	53	36	ENSG00000270977	NA	17	35893707	35911023	-	NA	NA	NA	NA	NA	NA	NA
AC015849.6	3.86149	0.109826	1	1	1	5	0	0	0	ENSG00000271268	NA	17	35861093	35861566	-	NA	NA	NA	NA	NA	NA	NA
AC015853.3	-0.666366	0.66512	1	1	1	4	0	6	6	ENSG00000263300	NA	17	523140	540576	+	NA	NA	NA	NA	NA	NA	NA
AC015871.3	-0.0118933	0.977319	0.990972	31	54	66	30	71	78	ENSG00000278600	NA	15	79920195	79922455	-	NA	NA	NA	NA	NA	NA	NA
AC015871.4	-0.848917	0.355266	1	4	6	5	15	11	4	ENSG00000279394	NA	15	79875920	79878179	-	NA	NA	NA	NA	NA	NA	NA
AC015883.1	0.0346682	0.945388	0.97919	20	32	22	13	43	33	ENSG00000279281	NA	17	57448218	57450291	+	NA	NA	NA	NA	NA	NA	NA
AC015908.1	1.16968	0.774377	1	1	0	0	0	0	0	ENSG00000240813	NA	17	10745553	10746543	-	NA	NA	NA	NA	NA	NA	NA
AC015909.1	-1.79717	0.19084	1	0	6	0	3	5	15	ENSG00000249406	NA	17	50208972	50214459	+	NA	NA	NA	NA	NA	NA	NA
AC015909.2	3.86348	0.10456	1	2	1	4	0	0	0	ENSG00000253730	NA	17	50158333	50161276	-	NA	NA	NA	NA	NA	NA	NA
AC015909.4	-0.307605	0.939581	1	0	0	1	0	2	0	ENSG00000263176	NA	17	50212933	50215357	-	NA	NA	NA	NA	NA	NA	NA
AC015909.5	-1.68435	0.44256	1	2	0	11	0	54	11	ENSG00000279792	NA	17	50362967	50365232	-	NA	NA	NA	NA	NA	NA	NA
AC015910.1	0.823992	0.603816	1	3	1	5	2	0	3	ENSG00000265460	NA	17	39238466	39250818	+	NA	NA	NA	NA	NA	NA	NA
AC015911.4	-2.85544	0.361599	1	0	0	0	2	3	0	ENSG00000267312	NA	17	35459481	35460550	-	NA	NA	NA	NA	NA	NA	NA
AC015912.2	0.0778417	0.970561	1	0	1	3	0	3	2	ENSG00000262408	NA	17	56884639	56884819	-	NA	NA	NA	NA	NA	NA	NA
AC015912.3	-1.76806	0.0994571	1	1	2	5	8	26	3	ENSG00000274213	NA	17	56914186	56914533	+	NA	NA	NA	NA	NA	NA	NA
AC015914.1	1.08657	0.467289	1	2	3	4	1	2	2	ENSG00000259351	101928988	15	63928274	63935953	+	NA	NA	NA	NA	NA	NA	NA
AC015921.1	0.652179	0.626496	1	5	1	6	1	9	1	ENSG00000262884	101927911	17	2962248	2965895	-	NA	NA	NA	NA	NA	NA	NA
AC015922.3	1.16968	0.774377	1	0	1	0	0	0	0	ENSG00000265519	NA	17	15787787	15788205	-	NA	NA	NA	NA	NA	NA	NA
AC015961.2	-0.81651	0.841083	1	0	0	0	0	0	1	ENSG00000267707	NA	18	37243776	37247506	+	NA	NA	NA	NA	NA	NA	NA
AC015987.1	-0.16054	0.912445	1	9	0	2	0	4	10	ENSG00000224746	NA	7	135926455	135932881	+	NA	NA	NA	NA	NA	NA	NA
AC016027.1	0.312002	0.628026	0.818399	9	32	14	12	36	10	ENSG00000225335	NA	22	18076527	18078884	-	NA	NA	NA	NA	NA	NA	NA
AC016027.2	-0.403604	0.522127	0.746775	17	14	11	15	16	30	ENSG00000234913	NA	22	18004270	18007308	-	NA	NA	NA	NA	NA	NA	NA
AC016027.3	-0.688293	0.666191	1	0	4	1	2	5	3	ENSG00000235445	NA	22	17983205	17983619	-	NA	NA	NA	NA	NA	NA	NA
AC016027.5	-0.907153	0.639712	1	1	2	0	1	6	1	ENSG00000236890	NA	22	18081466	18081675	-	NA	NA	NA	NA	NA	NA	NA
AC016065.2	-0.143223	0.921717	1	1	1	7	0	5	7	ENSG00000253550	NA	8	6473845	6474288	-	NA	NA	NA	NA	NA	NA	NA
AC016229.2	1.16968	0.774377	1	1	0	0	0	0	0	ENSG00000267677	NA	18	59360700	59386749	+	NA	NA	NA	NA	NA	NA	NA
AC016245.1	0.557342	0.605286	1	5	7	7	0	10	7	ENSG00000262833	101928855	17	80801640	80805632	-	NA	NA	NA	NA	NA	NA	NA
AC016252.1	0.145268	0.971543	1	0	1	0	0	0	1	ENSG00000272609	NA	3	138004649	138005122	-	NA	NA	NA	NA	NA	NA	NA
AC016292.2	1.16968	0.774377	1	0	0	1	0	0	0	ENSG00000275997	NA	17	1155966	1156175	+	NA	NA	NA	NA	NA	NA	NA
AC016394.1	-0.289211	0.670409	0.841996	10	10	12	7	31	13	ENSG00000272599	NA	10	73124573	73125532	-	NA	NA	NA	NA	NA	NA	NA
AC016493.1	1.16968	0.774377	1	0	0	1	0	0	0	ENSG00000267039	105372069	18	36901946	36923814	-	NA	NA	NA	NA	NA	NA	NA
AC016526.2	-0.303643	0.839254	1	2	3	2	0	3	7	ENSG00000258454	NA	14	76235817	76263474	+	NA	NA	NA	NA	NA	NA	NA
AC016542.1	1.64349	0.664674	1	16	0	0	0	9	0	ENSG00000272627	NA	10	72766560	72767052	+	NA	NA	NA	NA	NA	NA	NA
AC016542.2	-0.714976	0.423928	1	6	7	3	8	8	13	ENSG00000279502	NA	10	72756398	72757016	+	NA	NA	NA	NA	NA	NA	NA
AC016542.3	-0.872561	0.511857	1	0	3	4	5	4	5	ENSG00000280166	NA	10	72730557	72731175	+	NA	NA	NA	NA	NA	NA	NA
AC016559.2	0.481031	0.789685	1	1	6	0	3	3	0	ENSG00000250330	NA	5	79229904	79230588	+	NA	NA	NA	NA	NA	NA	NA
AC016582.2	0.169727	0.866477	1	3	4	10	5	11	3	ENSG00000267422	NA	19	37779686	37792865	+	NA	NA	NA	NA	NA	NA	NA
AC016582.3	-3.21544	0.260691	1	0	0	0	0	2	4	ENSG00000267640	NA	19	37817359	37832160	+	NA	NA	NA	NA	NA	NA	NA
AC016586.1	0.683144	0.347415	1	9	12	17	5	17	8	ENSG00000268670	NA	19	4061615	4062749	-	NA	NA	NA	NA	NA	NA	NA
AC016588.2	-0.796419	0.636007	1	5	0	0	3	4	3	ENSG00000282393	NA	19	248551	251571	-	NA	NA	NA	NA	NA	NA	NA
AC016590.1	-1.17382	0.301027	1	3	0	6	5	13	7	ENSG00000267605	NA	19	37265939	37271518	-	NA	NA	NA	NA	NA	NA	NA
AC016590.2	0.438009	0.451259	0.696097	14	29	38	6	43	28	ENSG00000267682	NA	19	37337236	37337743	+	NA	NA	NA	NA	NA	NA	NA
AC016590.3	-0.0463245	0.974119	1	0	13	0	1	13	5	ENSG00000276846	NA	19	37314868	37315620	-	NA	NA	NA	NA	NA	NA	NA
AC016596.1	-0.98769	0.12174	0.340008	13	10	7	14	51	14	ENSG00000264281	NA	5	55944656	55944733	+	NA	NA	NA	NA	NA	NA	NA
AC016597.1	0.104899	0.892973	1	5	14	17	5	37	6	ENSG00000261329	NA	16	27678940	27718806	-	NA	NA	NA	NA	NA	NA	NA
AC016597.2	-2.36134	0.510699	1	0	0	0	2	1	0	ENSG00000273553	NA	16	27687182	27687522	+	NA	NA	NA	NA	NA	NA	NA
AC016629.3	0.437556	0.485821	0.721492	26	16	14	5	27	20	ENSG00000269600	NA	19	58593896	58599355	-	NA	NA	NA	NA	NA	NA	NA
AC016644.1	-0.983004	0.683189	1	0	1	1	0	5	1	ENSG00000235635	NA	5	56941307	56947152	+	NA	NA	NA	NA	NA	NA	NA
AC016683.1	1.39404	0.534745	1	2	2	1	0	3	0	ENSG00000234174	NA	2	113171535	113175360	-	NA	NA	NA	NA	NA	NA	NA
AC016700.3	-1.96268	0.625095	1	0	0	0	0	2	1	ENSG00000233060	NA	2	70089721	70096100	+	NA	NA	NA	NA	NA	NA	NA
AC016722.1	-1.26939	0.754441	1	0	0	0	0	2	0	ENSG00000226548	NA	2	46852020	46853496	-	NA	NA	NA	NA	NA	NA	NA
AC016722.2	0.428268	0.429376	0.678167	27	23	21	8	42	19	ENSG00000228925	NA	2	46899275	46908678	+	NA	NA	NA	NA	NA	NA	NA
AC016735.2	-1.84378	0.64696	1	0	0	0	0	0	2	ENSG00000233978	NA	2	43041193	43043782	-	NA	NA	NA	NA	NA	NA	NA
AC016737.1	-1.06241	0.334036	1	6	3	1	8	17	2	ENSG00000271151	NA	2	173968351	173969418	+	NA	NA	NA	NA	NA	NA	NA
AC016737.2	-0.307605	0.939581	1	0	0	1	0	2	0	ENSG00000273258	NA	2	174011856	174012975	-	NA	NA	NA	NA	NA	NA	NA
AC016738.1	-1.15905	0.351869	1	1	5	1	8	5	4	ENSG00000223947	NA	2	100993676	101002244	-	NA	NA	NA	NA	NA	NA	NA
AC016739.1	0.00269199	0.994685	0.997519	37	55	42	47	95	26	ENSG00000218175	NA	2	176200908	176201252	-	NA	NA	NA	NA	NA	NA	NA
AC016747.2	1.16968	0.774377	1	0	0	1	0	0	0	ENSG00000271889	105374758	2	61151433	61162105	-	NA	NA	NA	NA	NA	NA	NA
AC016747.3	0.556848	0.253764	0.512736	24	41	31	12	38	30	ENSG00000273302	NA	2	61199979	61200769	+	NA	NA	NA	NA	NA	NA	NA
AC016747.4	-0.477637	0.853252	1	0	1	1	2	1	0	ENSG00000274769	NA	2	61115787	61164825	+	NA	NA	NA	NA	NA	NA	NA
AC016772.1	2.09251	0.604081	1	0	2	0	0	0	0	ENSG00000226072	NA	2	169658132	169661357	-	NA	NA	NA	NA	NA	NA	NA
AC016831.5	-0.537261	0.50086	1	6	7	13	3	38	12	ENSG00000271204	NA	7	130930209	130932206	-	NA	NA	NA	NA	NA	NA	NA
AC016866.2	2.05894	0.610159	1	2	0	0	0	0	0	ENSG00000265128	NA	18	49116301	49126479	+	NA	NA	NA	NA	NA	NA	NA
AC016866.3	0.0767893	0.914663	1	9	10	14	5	20	14	ENSG00000280335	NA	18	49013106	49013819	+	NA	NA	NA	NA	NA	NA	NA
AC016876.1	-0.910712	0.0241184	0.122101	28	32	42	79	112	38	ENSG00000233223	100996842	17	7581964	7584072	-	NA	NA	NA	NA	NA	NA	NA
AC016876.3	-3.76606	0.132578	1	0	0	0	4	0	3	ENSG00000276384	NA	17	7557820	7558245	-	NA	NA	NA	NA	NA	NA	NA
AC016877.1	0.145268	0.971543	1	0	0	1	1	0	0	ENSG00000229625	NA	8	98961428	98968284	+	NA	NA	NA	NA	NA	NA	NA
AC016894.1	0.52227	0.681969	1	5	1	6	1	7	3	ENSG00000234624	NA	2	61416887	61417197	-	NA	NA	NA	NA	NA	NA	NA
AC016909.1	2.04547	0.612606	1	0	0	2	0	0	0	ENSG00000228721	NA	2	132911096	132911261	-	NA	NA	NA	NA	NA	NA	NA
AC016910.1	1.74683	0.599884	1	0	3	0	0	1	0	ENSG00000232377	101928386	2	143937073	143964156	+	NA	NA	NA	NA	NA	NA	NA
AC016949.1	0.190185	0.549516	0.767991	73	80	81	45	162	60	ENSG00000230732	NA	3	196912646	196914579	+	NA	NA	NA	NA	NA	NA	NA
AC016954.1	1.03692	0.314083	1	5	10	6	1	7	5	ENSG00000258134	NA	12	32227410	32228154	-	NA	NA	NA	NA	NA	NA	NA
AC016957.2	-0.328614	0.724243	1	6	2	11	3	21	8	ENSG00000276136	NA	12	32000375	32001222	+	NA	NA	NA	NA	NA	NA	NA
AC016999.1	-0.557362	0.839532	1	0	1	1	0	0	3	ENSG00000229915	NA	2	238427077	238427729	-	NA	NA	NA	NA	NA	NA	NA
AC016999.2	-2.10672	0.426141	1	0	0	1	1	6	0	ENSG00000274346	NA	2	238454908	238457520	+	NA	NA	NA	NA	NA	NA	NA
AC017002.5	2.66866	0.273961	1	1	5	0	1	0	0	ENSG00000280878	NA	2	111468810	111637967	+	NA	NA	NA	NA	NA	NA	NA
AC017006.2	1.34214	0.470631	1	3	1	4	0	5	0	ENSG00000232696	NA	2	46078015	46078828	-	NA	NA	NA	NA	NA	NA	NA
AC017007.2	-0.768181	0.599042	1	2	0	5	3	1	8	ENSG00000234841	NA	4	112826307	112827607	+	NA	NA	NA	NA	NA	NA	NA
AC017015.1	0.603765	0.863537	1	0	2	0	0	2	0	ENSG00000240404	NA	3	81612790	81613075	+	NA	NA	NA	NA	NA	NA	NA
AC017015.2	-1.26939	0.754441	1	0	0	0	0	2	0	ENSG00000242190	NA	3	81762706	81764756	-	NA	NA	NA	NA	NA	NA	NA
AC017033.1	1.86295	0.459224	1	0	2	3	0	2	0	ENSG00000271709	NA	2	120866378	120867403	-	NA	NA	NA	NA	NA	NA	NA
AC017083.1	0.0529301	0.973863	1	1	1	5	0	3	5	ENSG00000273064	NA	2	68252870	68253848	+	NA	NA	NA	NA	NA	NA	NA
AC017100.1	-0.275803	0.680934	0.848396	13	10	11	10	16	21	ENSG00000259985	NA	18	31685655	31686823	+	NA	NA	NA	NA	NA	NA	NA
AC017101.1	-1.26939	0.754441	1	0	0	0	0	2	0	ENSG00000227227	NA	2	186641339	186695287	-	NA	NA	NA	NA	NA	NA	NA
AC017104.3	0.316798	0.691309	1	15	8	8	9	20	3	ENSG00000233538	NA	2	231452195	231453153	+	NA	NA	NA	NA	NA	NA	NA
AC017104.4	0.566224	0.71351	1	1	0	12	0	3	7	ENSG00000283312	NA	2	231493708	231495299	-	NA	NA	NA	NA	NA	NA	NA
AC017104.5	0.822247	0.471064	1	0	9	14	1	10	6	ENSG00000283491	NA	2	231497090	231507256	-	NA	NA	NA	NA	NA	NA	NA
AC018410.2	-0.501738	0.297464	0.559994	11	41	37	35	61	52	ENSG00000256897	NA	11	47220218	47221751	-	NA	NA	NA	NA	NA	NA	NA
AC018442.1	3.12396	0.212152	1	8	0	0	0	1	0	ENSG00000235683	NA	8	99695957	99698017	+	NA	NA	NA	NA	NA	NA	NA
AC018442.2	-0.868037	0.637022	1	4	0	0	3	5	1	ENSG00000253539	NA	8	99796615	99799187	-	NA	NA	NA	NA	NA	NA	NA
AC018442.3	-0.720739	0.859633	1	0	0	0	0	1	0	ENSG00000253912	NA	8	99804159	99804341	-	NA	NA	NA	NA	NA	NA	NA
AC018445.1	-1.66853	0.679663	1	0	0	0	0	3	0	ENSG00000275186	NA	18	79470120	79470940	-	NA	NA	NA	NA	NA	NA	NA
AC018445.3	-1.44132	0.6592	1	1	0	0	0	5	0	ENSG00000279637	NA	18	79420836	79422780	+	NA	NA	NA	NA	NA	NA	NA
AC018462.1	-1.06248	0.110081	0.320478	6	10	12	9	32	30	ENSG00000229839	NA	2	62069447	62146881	-	NA	NA	NA	NA	NA	NA	NA
AC018462.2	-0.439407	0.834567	1	0	4	0	0	6	2	ENSG00000271657	NA	2	62168862	62171163	+	NA	NA	NA	NA	NA	NA	NA
AC018475.1	-3.18649	0.234611	1	0	0	0	1	5	1	ENSG00000241556	NA	12	95467397	95467861	-	NA	NA	NA	NA	NA	NA	NA
AC018511.2	1.16968	0.774377	1	0	0	1	0	0	0	ENSG00000234149	NA	10	75003055	75025174	-	NA	NA	NA	NA	NA	NA	NA
AC018521.6	-0.380339	0.653029	1	8	13	3	4	14	19	ENSG00000266601	NA	17	47929682	47933106	-	NA	NA	NA	NA	NA	NA	NA
AC018523.1	2.67844	0.485382	1	0	3	0	0	0	0	ENSG00000255074	NA	11	14440787	14441677	+	NA	NA	NA	NA	NA	NA	NA
AC018529.1	2.30088	0.26305	1	0	3	5	0	1	1	ENSG00000275178	NA	18	77093086	77093446	+	NA	NA	NA	NA	NA	NA	NA
AC018529.2	-0.129244	0.907311	1	4	6	5	0	16	7	ENSG00000278330	NA	18	77112602	77115726	+	NA	NA	NA	NA	NA	NA	NA
AC018552.4	-0.46364	0.866005	1	0	2	0	2	1	0	ENSG00000261633	NA	16	57622034	57631647	-	NA	NA	NA	NA	NA	NA	NA
AC018557.2	0.283319	0.776766	1	6	2	10	4	9	5	ENSG00000260558	NA	16	66738263	66739326	+	NA	NA	NA	NA	NA	NA	NA
AC018607.1	-0.358018	0.699861	1	7	5	4	4	17	6	ENSG00000254325	NA	8	55893595	55895739	+	NA	NA	NA	NA	NA	NA	NA
AC018620.1	0.0130856	0.993663	1	1	3	2	0	5	3	ENSG00000254273	NA	8	73511276	73511654	-	NA	NA	NA	NA	NA	NA	NA
AC018628.1	0.238147	0.488496	0.723342	84	47	66	44	119	48	ENSG00000279133	NA	17	62003700	62007518	-	NA	NA	NA	NA	NA	NA	NA
AC018629.1	0.312662	0.0992989	0.302407	504	504	533	444	657	361	ENSG00000279806	NA	17	40473554	40475289	-	NA	NA	NA	NA	NA	NA	NA
AC018630.3	-2.37628	0.508599	1	0	0	0	1	3	0	ENSG00000256400	NA	12	11097179	11097274	-	NA	NA	NA	NA	NA	NA	NA
AC018638.3	1.60944	0.523784	1	0	0	5	0	1	1	ENSG00000241493	NA	7	128669087	128669892	-	NA	NA	NA	NA	NA	NA	NA
AC018638.6	3.63221	0.186151	1	1	0	5	0	0	0	ENSG00000271344	NA	7	128690451	128691717	+	NA	NA	NA	NA	NA	NA	NA
AC018638.7	-0.198995	0.887056	1	3	2	2	1	5	4	ENSG00000271553	NA	7	128667043	128668156	+	NA	NA	NA	NA	NA	NA	NA
AC018641.1	0.295459	0.904983	1	1	1	1	0	4	0	ENSG00000226468	NA	7	32456963	32457758	-	NA	NA	NA	NA	NA	NA	NA
AC018644.1	0.20387	0.788258	1	7	17	8	8	22	6	ENSG00000229677	NA	7	139049456	139050006	-	NA	NA	NA	NA	NA	NA	NA
AC018645.1	-2.21536	0.554973	1	0	0	0	0	1	2	ENSG00000250756	NA	7	32788334	32788442	+	NA	NA	NA	NA	NA	NA	NA
AC018645.2	0.224424	0.616661	0.811183	40	43	27	23	40	46	ENSG00000273014	NA	7	32758882	32759353	+	NA	NA	NA	NA	NA	NA	NA
AC018648.1	-1.44999	0.340639	1	2	0	2	5	4	3	ENSG00000272905	NA	7	32845394	32846061	+	NA	NA	NA	NA	NA	NA	NA
AC018653.3	0.0162068	0.977213	0.990972	31	18	10	16	37	19	ENSG00000256967	NA	12	7129079	7131198	-	NA	NA	NA	NA	NA	NA	NA
AC018665.1	-0.164359	0.680074	0.848	30	35	47	43	78	32	ENSG00000279382	NA	17	76090308	76091669	+	NA	NA	NA	NA	NA	NA	NA
AC018690.1	0.744467	0.20445	0.456536	14	20	30	9	21	16	ENSG00000273306	NA	2	99405218	99405843	+	NA	NA	NA	NA	NA	NA	NA
AC018695.2	1.1006	0.189249	1	6	25	9	2	16	7	ENSG00000269898	NA	16	85743287	85744225	+	NA	NA	NA	NA	NA	NA	NA
AC018695.3	0.861708	0.539477	1	8	0	4	2	4	2	ENSG00000270159	101928557	16	85792415	85792933	+	NA	NA	NA	NA	NA	NA	NA
AC018695.4	0.229922	0.655183	0.834977	20	22	28	17	26	26	ENSG00000270184	NA	16	85784382	85787617	+	NA	NA	NA	NA	NA	NA	NA
AC018695.6	1.87031	0.149998	1	3	7	13	0	10	0	ENSG00000275393	NA	16	85697335	85697868	-	NA	NA	NA	NA	NA	NA	NA
AC018714.1	2.1274	0.41785	1	6	0	0	0	2	0	ENSG00000271509	NA	8	127292233	127292440	+	NA	NA	NA	NA	NA	NA	NA
AC018752.1	0.992036	0.697131	1	0	4	0	1	0	1	ENSG00000250015	NA	5	116302354	116304134	-	NA	NA	NA	NA	NA	NA	NA
AC018755.3	-0.0378098	0.965155	1	7	4	10	8	13	5	ENSG00000269388	NA	19	51594561	51606150	+	NA	NA	NA	NA	NA	NA	NA
AC018761.3	-4.35657	0.0321384	1	0	0	0	1	9	5	ENSG00000267212	NA	19	12784539	12785101	-	NA	NA	NA	NA	NA	NA	NA
AC018766.1	-0.91238	0.427669	1	1	5	3	2	10	9	ENSG00000268047	NA	19	49852887	49854967	-	NA	NA	NA	NA	NA	NA	NA
AC018797.1	-1.26939	0.754441	1	0	0	0	0	2	0	ENSG00000224207	NA	4	102734358	102734612	+	NA	NA	NA	NA	NA	NA	NA
AC018797.3	1.85452	0.200831	1	3	2	9	0	3	2	ENSG00000251288	NA	4	102751401	102752641	+	NA	NA	NA	NA	NA	NA	NA
AC018804.1	-1.17332	0.466532	1	3	1	0	3	3	4	ENSG00000227632	NA	2	130202312	130212628	+	NA	NA	NA	NA	NA	NA	NA
AC018809.2	0.303652	0.468642	0.709133	47	31	40	19	67	35	ENSG00000269982	NA	3	9958717	9962539	+	NA	NA	NA	NA	NA	NA	NA
AC018816.1	-1.66853	0.679663	1	0	0	0	0	3	0	ENSG00000235978	NA	3	4814294	4887293	-	NA	NA	NA	NA	NA	NA	NA
AC018816.2	-0.81651	0.841083	1	0	0	0	0	0	1	ENSG00000275981	NA	3	4750333	4750685	+	NA	NA	NA	NA	NA	NA	NA
AC018832.1	-1.84378	0.64696	1	0	0	0	0	0	2	ENSG00000228351	NA	3	8079322	8112924	+	NA	NA	NA	NA	NA	NA	NA
AC018845.1	2.64363	0.495577	1	3	0	0	0	0	0	ENSG00000259821	NA	16	47004513	47035385	+	NA	NA	NA	NA	NA	NA	NA
AC018878.1	1.00298	0.434397	1	3	5	6	0	5	4	ENSG00000233339	NA	2	106179542	106183797	+	NA	NA	NA	NA	NA	NA	NA
AC018889.1	0.640496	0.776373	1	0	0	5	0	2	2	ENSG00000271146	NA	2	61249780	61250621	+	NA	NA	NA	NA	NA	NA	NA
AC018892.3	2.14278	0.375358	1	1	5	0	0	2	0	ENSG00000279791	NA	2	97094935	97097433	+	NA	NA	NA	NA	NA	NA	NA
AC018904.1	0.579768	0.363622	0.620537	27	19	11	6	20	20	ENSG00000259250	NA	15	58587507	58591676	+	NA	NA	NA	NA	NA	NA	NA
AC018926.1	1.31433	0.286969	1	2	10	6	0	7	3	ENSG00000274765	NA	15	55343141	55343575	-	NA	NA	NA	NA	NA	NA	NA
AC018926.2	1.57352	0.529171	1	5	0	0	1	1	0	ENSG00000276533	NA	15	55288849	55289346	-	NA	NA	NA	NA	NA	NA	NA
AC018926.3	1.19436	0.280339	1	7	10	8	0	2	10	ENSG00000277548	NA	15	55346347	55346752	-	NA	NA	NA	NA	NA	NA	NA
AC018946.1	-0.414063	0.860536	1	0	0	4	0	9	0	ENSG00000259177	NA	15	90393490	90397881	-	NA	NA	NA	NA	NA	NA	NA
AC019077.1	1.62318	0.585046	1	1	0	2	0	0	1	ENSG00000214559	NA	4	98251688	98261630	-	NA	NA	NA	NA	NA	NA	NA
AC019080.1	0.465871	0.225988	0.483117	37	71	52	31	65	44	ENSG00000213963	100130691	2	177283508	177392691	-	NA	NA	NA	NA	NA	NA	NA
AC019080.3	-1.69556	0.434508	1	1	1	0	0	1	6	ENSG00000271825	NA	2	177300600	177302006	+	NA	NA	NA	NA	NA	NA	NA
AC019080.4	2.94942	0.210063	1	3	4	0	0	1	0	ENSG00000271996	NA	2	177306373	177310572	+	NA	NA	NA	NA	NA	NA	NA
AC019118.1	-1.75504	0.283565	1	2	1	0	4	3	4	ENSG00000226649	NA	2	3156756	3157797	+	NA	NA	NA	NA	NA	NA	NA
AC019118.2	-0.81651	0.841083	1	0	0	0	0	0	1	ENSG00000236760	NA	2	3131581	3145780	-	NA	NA	NA	NA	NA	NA	NA
AC019129.1	1.16968	0.774377	1	1	0	0	0	0	0	ENSG00000219391	NA	2	44065894	44066154	-	NA	NA	NA	NA	NA	NA	NA
AC019130.1	-1.96268	0.625095	1	0	0	0	0	2	1	ENSG00000227033	NA	2	231978488	232015720	-	NA	NA	NA	NA	NA	NA	NA
AC019131.1	-1.84378	0.64696	1	0	0	0	0	0	2	ENSG00000263923	NA	4	98928897	98994994	+	NA	NA	NA	NA	NA	NA	NA
AC019131.2	0.710843	0.558888	1	6	8	2	4	9	0	ENSG00000272777	NA	4	99067256	99068125	-	NA	NA	NA	NA	NA	NA	NA
AC019155.1	-1.84378	0.64696	1	0	0	0	0	0	2	ENSG00000205898	NA	7	125159974	125160547	-	NA	NA	NA	NA	NA	NA	NA
AC019181.1	-1.63601	0.570438	1	0	1	0	0	4	1	ENSG00000224331	NA	2	164687287	164687596	-	NA	NA	NA	NA	NA	NA	NA
AC019186.1	-1.26939	0.754441	1	0	0	0	0	2	0	ENSG00000234584	NA	2	157725708	157736005	-	NA	NA	NA	NA	NA	NA	NA
AC019206.1	-0.333207	0.905516	1	0	2	0	0	1	2	ENSG00000275381	NA	2	69844509	69844933	-	NA	NA	NA	NA	NA	NA	NA
AC019211.1	-3.17239	0.319857	1	0	0	0	0	0	5	ENSG00000239498	NA	2	220105656	220450778	+	NA	NA	NA	NA	NA	NA	NA
AC019226.1	-2.26235	0.129077	1	2	1	0	5	10	3	ENSG00000281469	NA	2	148044380	148044894	+	NA	NA	NA	NA	NA	NA	NA
AC019226.2	0.669137	0.690287	1	3	3	1	0	4	2	ENSG00000281772	NA	2	148062154	148062577	+	NA	NA	NA	NA	NA	NA	NA
AC019254.1	-1.46811	0.393793	1	2	0	1	3	5	2	ENSG00000259182	NA	15	101168530	101170821	+	NA	NA	NA	NA	NA	NA	NA
AC019254.2	-1.57463	0.491894	1	0	0	2	0	5	3	ENSG00000259365	NA	15	101116603	101117546	+	NA	NA	NA	NA	NA	NA	NA
AC019288.1	-0.647248	0.851136	1	0	0	1	1	1	0	ENSG00000259688	NA	15	35396221	35396444	+	NA	NA	NA	NA	NA	NA	NA
AC020550.1	1.58666	0.431489	1	0	2	5	1	2	0	ENSG00000231699	NA	2	197533803	197533965	+	NA	NA	NA	NA	NA	NA	NA
AC020558.1	-0.379066	0.728931	1	8	3	2	2	18	4	ENSG00000264666	NA	17	17591428	17610485	+	NA	NA	NA	NA	NA	NA	NA
AC020558.2	0.743039	0.245888	0.504317	15	17	16	10	15	9	ENSG00000265511	NA	17	17507351	17508308	+	NA	NA	NA	NA	NA	NA	NA
AC020558.3	-2.4344	0.529779	1	0	0	0	0	0	3	ENSG00000279200	NA	17	17616043	17617745	+	NA	NA	NA	NA	NA	NA	NA
AC020611.1	2.02593	0.0943467	1	5	3	12	1	3	2	ENSG00000255780	NA	12	64032412	64032665	+	NA	NA	NA	NA	NA	NA	NA
AC020611.2	-0.855611	0.521282	1	1	5	2	0	13	7	ENSG00000255886	NA	12	64038562	64097618	-	NA	NA	NA	NA	NA	NA	NA
AC020612.3	1.0457	0.198042	1	12	12	14	1	17	7	ENSG00000257964	NA	12	49576840	49577505	-	NA	NA	NA	NA	NA	NA	NA
AC020656.2	-0.730119	0.114967	0.329365	18	35	18	36	54	47	ENSG00000274979	NA	12	69326574	69331882	-	NA	NA	NA	NA	NA	NA	NA
AC020658.4	-0.485974	0.819481	1	0	4	0	0	8	1	ENSG00000273786	NA	15	40226386	40227069	+	NA	NA	NA	NA	NA	NA	NA
AC020661.1	-0.662362	0.147922	0.381356	26	24	39	63	47	43	ENSG00000251161	NA	15	40906811	40910337	+	NA	NA	NA	NA	NA	NA	NA
AC020661.3	0.303637	0.820046	1	3	0	13	0	10	7	ENSG00000259463	NA	15	41011597	41013300	+	NA	NA	NA	NA	NA	NA	NA
AC020661.4	-0.0551151	0.95292	1	15	1	6	7	12	8	ENSG00000259617	NA	15	40999274	41004865	+	NA	NA	NA	NA	NA	NA	NA
AC020661.5	1.03773	0.40199	1	10	7	1	0	8	4	ENSG00000280036	NA	15	41016990	41018843	-	NA	NA	NA	NA	NA	NA	NA
AC020663.3	0.639559	0.419034	1	9	14	9	3	14	9	ENSG00000275056	NA	16	4839244	4840334	-	NA	NA	NA	NA	NA	NA	NA
AC020687.1	-3.04218	0.354333	1	0	0	0	4	0	0	ENSG00000259560	NA	15	87432058	87703852	-	NA	NA	NA	NA	NA	NA	NA
AC020728.1	1.56592	0.56101	1	0	3	1	0	2	0	ENSG00000271410	NA	5	55356308	55357523	-	NA	NA	NA	NA	NA	NA	NA
AC020763.1	1.41035	0.55872	1	0	2	3	0	3	0	ENSG00000260156	NA	16	70747057	70747926	+	NA	NA	NA	NA	NA	NA	NA
AC020763.3	-0.701924	0.234136	0.491268	11	16	12	11	50	22	ENSG00000279412	NA	16	70713987	70716890	+	NA	NA	NA	NA	NA	NA	NA
AC020763.4	0.341516	0.783941	1	1	2	10	5	3	3	ENSG00000279569	NA	16	70661667	70665836	+	NA	NA	NA	NA	NA	NA	NA
AC020763.5	0.778348	0.587749	1	10	0	3	1	9	1	ENSG00000279815	NA	16	70768356	70768785	+	NA	NA	NA	NA	NA	NA	NA
AC020765.3	-1.6635	0.402057	1	0	1	1	2	2	3	ENSG00000278665	NA	16	28599241	28601881	-	NA	NA	NA	NA	NA	NA	NA
AC020765.4	0.132337	0.958703	1	0	3	0	0	3	1	ENSG00000278725	NA	16	28602340	28604519	+	NA	NA	NA	NA	NA	NA	NA
AC020779.1	2.94	0.214872	1	5	2	0	0	1	0	ENSG00000243568	NA	15	72134641	72135436	+	NA	NA	NA	NA	NA	NA	NA
AC020891.2	-2.62564	0.473254	1	0	0	0	3	0	0	ENSG00000259306	NA	15	51315841	51321996	+	NA	NA	NA	NA	NA	NA	NA
AC020891.3	-2.98965	0.326394	1	0	0	0	3	0	1	ENSG00000259701	NA	15	51278927	51280015	-	NA	NA	NA	NA	NA	NA	NA
AC020892.2	1.16968	0.774377	1	1	0	0	0	0	0	ENSG00000259296	NA	15	51707995	51715220	-	NA	NA	NA	NA	NA	NA	NA
AC020893.2	0.986596	0.25109	1	14	11	13	0	17	9	ENSG00000251467	NA	5	72996920	72997642	+	NA	NA	NA	NA	NA	NA	NA
AC020904.2	-0.372202	0.580831	1	12	10	8	11	25	12	ENSG00000273654	NA	19	18022403	18032099	+	NA	NA	NA	NA	NA	NA	NA
AC020907.4	0.448349	0.310648	0.572442	31	53	75	34	98	21	ENSG00000271032	NA	19	35014961	35025335	-	NA	NA	NA	NA	NA	NA	NA
AC020908.1	3.37962	0.209085	1	1	1	3	0	0	0	ENSG00000268289	NA	19	17051994	17055087	+	NA	NA	NA	NA	NA	NA	NA
AC020908.3	0.0129969	0.986819	1	8	12	7	5	24	7	ENSG00000269066	NA	19	17095418	17099307	-	NA	NA	NA	NA	NA	NA	NA
AC020910.1	-0.00128926	0.999596	1	0	1	2	0	5	0	ENSG00000268683	NA	19	34638122	34640689	-	NA	NA	NA	NA	NA	NA	NA
AC020910.3	1.79056	0.288968	1	1	6	2	1	1	1	ENSG00000271049	NA	19	34634844	34635717	+	NA	NA	NA	NA	NA	NA	NA
AC020910.4	0.272732	0.634344	0.821879	26	16	18	18	35	9	ENSG00000274104	NA	19	34733298	34733837	-	NA	NA	NA	NA	NA	NA	NA
AC020910.6	-0.0500802	0.976018	1	1	2	3	3	0	3	ENSG00000279971	NA	19	34645380	34646838	+	NA	NA	NA	NA	NA	NA	NA
AC020911.1	-1.97175	0.313774	1	0	2	0	2	3	4	ENSG00000267033	NA	19	16186276	16189458	-	NA	NA	NA	NA	NA	NA	NA
AC020913.1	-1.05802	0.393828	1	0	8	1	4	18	4	ENSG00000268056	NA	19	17152588	17168051	-	NA	NA	NA	NA	NA	NA	NA
AC020913.2	-0.307605	0.939581	1	0	0	1	0	2	0	ENSG00000269480	NA	19	17207138	17208010	-	NA	NA	NA	NA	NA	NA	NA
AC020913.3	0.475832	0.599939	1	2	10	13	5	11	6	ENSG00000269836	NA	19	17177511	17178476	-	NA	NA	NA	NA	NA	NA	NA
AC020915.3	0.601586	0.104127	0.311037	66	66	92	22	111	58	ENSG00000268201	NA	19	58266635	58267685	+	NA	NA	NA	NA	NA	NA	NA
AC020915.5	0.128605	0.966545	1	1	0	1	0	3	0	ENSG00000268866	NA	19	58224506	58225469	+	NA	NA	NA	NA	NA	NA	NA
AC020916.2	1.96907	0.284071	1	0	0	14	0	1	3	ENSG00000267582	NA	19	13796574	13796933	-	NA	NA	NA	NA	NA	NA	NA
AC020917.1	-1.61851	0.454097	1	1	0	1	0	7	2	ENSG00000240418	NA	19	16412684	16413576	+	NA	NA	NA	NA	NA	NA	NA
AC020917.2	1.85006	0.463508	1	2	0	3	0	2	0	ENSG00000267703	NA	19	16440946	16443584	+	NA	NA	NA	NA	NA	NA	NA
AC020917.3	1.62751	0.583713	1	2	0	1	0	0	1	ENSG00000277825	NA	19	16352462	16353182	-	NA	NA	NA	NA	NA	NA	NA
AC020917.4	0.853507	0.124457	0.344519	21	35	38	5	35	26	ENSG00000280332	NA	19	16356329	16358327	-	NA	NA	NA	NA	NA	NA	NA
AC020922.4	3.08113	0.327199	1	0	3	1	0	0	0	ENSG00000276831	NA	19	55338945	55339283	-	NA	NA	NA	NA	NA	NA	NA
AC020928.1	-0.115819	0.812215	0.917383	22	18	27	21	48	21	ENSG00000267260	NA	19	36773153	36777078	+	NA	NA	NA	NA	NA	NA	NA
AC020928.2	0.395422	0.754388	1	6	3	3	1	2	7	ENSG00000267353	NA	19	36773712	36775908	-	NA	NA	NA	NA	NA	NA	NA
AC020978.10	0.64659	0.431707	0.679994	10	21	14	0	22	16	ENSG00000279649	NA	16	68290087	68292790	-	NA	NA	NA	NA	NA	NA	NA
AC020978.2	-0.557401	0.689597	1	2	0	7	1	17	2	ENSG00000259797	NA	16	68316801	68319036	+	NA	NA	NA	NA	NA	NA	NA
AC020978.3	1.05646	0.497943	1	2	1	7	0	3	3	ENSG00000260441	NA	16	68256162	68260443	-	NA	NA	NA	NA	NA	NA	NA
AC020978.4	0.548686	0.437705	0.685482	14	7	23	5	21	12	ENSG00000260891	NA	16	68212401	68221671	-	NA	NA	NA	NA	NA	NA	NA
AC020978.5	-0.650458	0.443431	1	1	6	16	10	17	15	ENSG00000261469	NA	16	68236845	68237667	-	NA	NA	NA	NA	NA	NA	NA
AC020978.8	-0.34375	0.572568	0.782792	11	16	15	13	21	27	ENSG00000263276	NA	16	68224713	68227734	+	NA	NA	NA	NA	NA	NA	NA
AC021016.2	-0.61097	0.352409	0.610579	10	12	9	8	35	18	ENSG00000261338	NA	2	218255319	218257366	+	NA	NA	NA	NA	NA	NA	NA
AC021066.1	-0.200307	0.940645	1	0	1	1	1	2	0	ENSG00000257830	NA	12	52274647	52279156	-	NA	NA	NA	NA	NA	NA	NA
AC021074.1	-0.489165	0.770922	1	2	1	2	2	8	0	ENSG00000240950	NA	3	142827096	142827728	-	NA	NA	NA	NA	NA	NA	NA
AC021078.1	0.228389	0.448605	0.693857	275	376	410	117	709	371	ENSG00000230551	NA	5	149494314	149504670	-	NA	NA	NA	NA	NA	NA	NA
AC021087.2	0.543408	0.422334	0.671858	18	19	8	7	16	14	ENSG00000250848	NA	5	288833	290321	-	NA	NA	NA	NA	NA	NA	NA
AC021087.3	-0.40388	0.496294	0.729062	9	15	16	17	31	16	ENSG00000260774	NA	5	213898	217279	-	NA	NA	NA	NA	NA	NA	NA
AC021088.1	-2.21536	0.554973	1	0	0	0	0	1	2	ENSG00000250619	NA	5	9001774	9045940	+	NA	NA	NA	NA	NA	NA	NA
AC021106.1	-0.688124	0.376961	1	5	5	14	7	17	21	ENSG00000249863	NA	4	37868292	37869978	+	NA	NA	NA	NA	NA	NA	NA
AC021106.3	0.61291	0.615665	1	10	1	3	2	5	4	ENSG00000279386	NA	4	37866561	37867091	-	NA	NA	NA	NA	NA	NA	NA
AC021148.1	-1.00064	0.693394	1	0	2	0	1	5	0	ENSG00000224097	401127	4	39480255	39481905	+	NA	NA	NA	NA	NA	NA	NA
AC021231.2	1.07137	0.764019	1	0	2	0	0	0	1	ENSG00000259397	NA	15	35092481	35093210	+	NA	NA	NA	NA	NA	NA	NA
AC021231.3	0.580101	0.858599	1	1	1	0	0	2	0	ENSG00000259665	NA	15	35081144	35081513	+	NA	NA	NA	NA	NA	NA	NA
AC021237.1	0.541159	0.809864	1	0	0	5	0	4	1	ENSG00000250267	NA	8	109298598	109316513	+	NA	NA	NA	NA	NA	NA	NA
AC021242.3	-3.13383	0.114671	1	1	0	0	3	7	2	ENSG00000272267	NA	8	9555144	9556520	-	NA	NA	NA	NA	NA	NA	NA
AC021422.1	0.241043	0.952839	1	1	0	0	0	1	0	ENSG00000278370	NA	15	90650631	90651103	+	NA	NA	NA	NA	NA	NA	NA
AC021443.1	-0.317896	0.873901	1	3	0	1	0	5	2	ENSG00000271543	NA	11	47796169	47796379	+	NA	NA	NA	NA	NA	NA	NA
AC021483.1	-1.96268	0.625095	1	0	0	0	0	2	1	ENSG00000259548	NA	15	79832466	79833554	-	NA	NA	NA	NA	NA	NA	NA
AC021491.1	1.16968	0.774377	1	1	0	0	0	0	0	ENSG00000249451	NA	17	50503412	50508328	-	NA	NA	NA	NA	NA	NA	NA
AC021491.2	-1.35208	0.473631	1	4	0	0	8	2	0	ENSG00000250286	105371824	17	50537294	50538754	-	NA	NA	NA	NA	NA	NA	NA
AC021491.4	-0.261103	0.89968	1	1	1	2	0	8	0	ENSG00000275897	NA	17	50475819	50478391	+	NA	NA	NA	NA	NA	NA	NA
AC021678.2	1.07189	0.759918	1	0	2	0	1	0	0	ENSG00000253690	NA	8	28250063	28339255	-	NA	NA	NA	NA	NA	NA	NA
AC021739.1	-2.31181	0.210139	1	1	1	0	7	2	1	ENSG00000259195	NA	15	85770990	85771163	+	NA	NA	NA	NA	NA	NA	NA
AC021739.2	-2.27712	0.412322	1	0	1	0	0	9	0	ENSG00000259407	NA	15	85744109	85750281	-	NA	NA	NA	NA	NA	NA	NA
AC021739.4	-1.26939	0.754441	1	0	0	0	0	2	0	ENSG00000259544	NA	15	85726115	85727227	-	NA	NA	NA	NA	NA	NA	NA
AC021739.5	2.6141	0.154088	1	5	1	4	0	1	1	ENSG00000259762	NA	15	85750336	85752901	-	NA	NA	NA	NA	NA	NA	NA
AC021744.1	0.399077	0.821585	1	2	0	4	1	4	1	ENSG00000253574	NA	8	139911238	139916620	+	NA	NA	NA	NA	NA	NA	NA
AC021752.1	-0.0762564	0.901246	0.960714	12	17	13	9	28	18	ENSG00000273674	NA	15	50839875	50908599	-	NA	NA	NA	NA	NA	NA	NA
AC021851.1	-0.0920305	0.897862	0.95956	10	22	7	6	41	11	ENSG00000272800	NA	2	183214319	183215400	+	NA	NA	NA	NA	NA	NA	NA
AC021876.1	-1.65455	0.291873	1	0	4	0	3	11	3	ENSG00000232627	NA	7	23365618	23365976	+	NA	NA	NA	NA	NA	NA	NA
AC021945.1	0.627538	0.228535	0.486253	26	22	24	12	31	15	ENSG00000279347	NA	8	119838736	119840385	-	NA	NA	NA	NA	NA	NA	NA
AC021979.2	-1.26939	0.754441	1	0	0	0	0	2	0	ENSG00000258853	NA	15	27684498	27685768	-	NA	NA	NA	NA	NA	NA	NA
AC022001.1	-2.02233	0.198681	1	1	1	1	6	1	5	ENSG00000270531	NA	3	11529488	11529755	-	NA	NA	NA	NA	NA	NA	NA
AC022001.2	-0.81651	0.841083	1	0	0	0	0	0	1	ENSG00000271716	NA	3	11607184	11610748	+	NA	NA	NA	NA	NA	NA	NA
AC022007.1	0.215972	0.491628	0.725234	72	100	127	51	183	94	ENSG00000206567	NA	3	10006418	10011209	-	NA	NA	NA	NA	NA	NA	NA
AC022018.1	1.43135	0.176247	1	3	8	11	2	5	3	ENSG00000234017	NA	10	112548632	112548872	-	NA	NA	NA	NA	NA	NA	NA
AC022022.1	-1.36272	0.504282	1	3	0	0	0	3	6	ENSG00000224412	NA	10	63489461	63489638	+	NA	NA	NA	NA	NA	NA	NA
AC022022.2	0.151717	0.898402	1	2	5	5	2	3	7	ENSG00000270421	NA	10	63358745	63359104	+	NA	NA	NA	NA	NA	NA	NA
AC022028.2	-1.86358	0.0663168	1	5	1	2	13	13	7	ENSG00000270002	NA	10	85644073	85648066	+	NA	NA	NA	NA	NA	NA	NA
AC022034.3	-1.26939	0.754441	1	0	0	0	0	2	0	ENSG00000240919	NA	8	53532908	53533704	+	NA	NA	NA	NA	NA	NA	NA
AC022069.1	-1.26939	0.754441	1	0	0	0	0	2	0	ENSG00000264911	NA	18	26348347	26349004	+	NA	NA	NA	NA	NA	NA	NA
AC022079.1	0.0991051	0.950625	1	2	8	0	0	1	9	ENSG00000273989	NA	12	28236227	28236828	+	NA	NA	NA	NA	NA	NA	NA
AC022079.2	-1.26939	0.754441	1	0	0	0	0	2	0	ENSG00000278733	NA	12	28185625	28186190	-	NA	NA	NA	NA	NA	NA	NA
AC022080.1	-2.10672	0.426141	1	0	0	1	1	6	0	ENSG00000203437	NA	12	31465062	31465842	+	NA	NA	NA	NA	NA	NA	NA
AC022080.3	4.54028	0.0390765	1	4	7	0	0	0	0	ENSG00000256159	NA	12	31477506	31477987	+	NA	NA	NA	NA	NA	NA	NA
AC022092.1	2.64363	0.495577	1	3	0	0	0	0	0	ENSG00000249639	NA	5	135450613	135458697	+	NA	NA	NA	NA	NA	NA	NA
AC022098.3	-1.10605	0.634117	1	0	0	2	1	2	2	ENSG00000267783	NA	19	14119106	14119537	+	NA	NA	NA	NA	NA	NA	NA
AC022107.1	-0.704882	0.145879	0.378211	22	12	28	33	65	26	ENSG00000280187	NA	5	69186359	69189452	-	NA	NA	NA	NA	NA	NA	NA
AC022121.1	-1.6136	0.689888	1	0	0	0	1	1	0	ENSG00000241597	NA	5	98954394	98954972	+	NA	NA	NA	NA	NA	NA	NA
AC022140.1	1.16968	0.774377	1	0	1	0	0	0	0	ENSG00000248605	NA	5	25404733	25445925	-	NA	NA	NA	NA	NA	NA	NA
AC022144.1	0.84266	0.271104	1	12	11	20	13	5	7	ENSG00000267892	NA	19	38738284	38739863	+	NA	NA	NA	NA	NA	NA	NA
AC022146.2	-2.05091	0.601917	1	0	0	0	1	2	0	ENSG00000271717	NA	19	8222153	8239648	-	NA	NA	NA	NA	NA	NA	NA
AC022148.2	-0.719394	0.847038	1	0	1	0	0	3	0	ENSG00000267115	NA	19	37503906	37504465	-	NA	NA	NA	NA	NA	NA	NA
AC022150.2	-0.718064	0.561458	1	0	4	7	1	7	13	ENSG00000268970	NA	19	52597699	52598887	-	NA	NA	NA	NA	NA	NA	NA
AC022154.1	-0.175277	0.755065	0.888917	22	14	22	12	61	16	ENSG00000268093	NA	19	48619272	48624132	-	NA	NA	NA	NA	NA	NA	NA
AC022165.1	0.271054	0.885106	1	0	4	2	1	0	4	ENSG00000261243	NA	16	84495599	84497495	+	NA	NA	NA	NA	NA	NA	NA
AC022211.1	-0.0659418	0.84425	0.935871	46	54	78	47	118	65	ENSG00000263786	NA	17	75145261	75146546	-	NA	NA	NA	NA	NA	NA	NA
AC022211.3	0.27205	0.273247	0.534758	122	155	196	106	238	135	ENSG00000265800	NA	17	75138416	75141350	-	NA	NA	NA	NA	NA	NA	NA
AC022211.4	-0.416083	0.682129	1	1	7	6	5	9	8	ENSG00000279035	NA	17	75130883	75133043	+	NA	NA	NA	NA	NA	NA	NA
AC022215.1	-0.475756	0.854407	1	0	1	1	0	3	1	ENSG00000241400	NA	3	141258418	141258779	+	NA	NA	NA	NA	NA	NA	NA
AC022239.4	0.4026	0.839644	1	0	2	3	0	3	2	ENSG00000269954	NA	8	11552488	11552991	-	NA	NA	NA	NA	NA	NA	NA
AC022272.1	0.510826	0.66204	1	5	1	15	0	8	10	ENSG00000250027	NA	4	163108785	163119965	+	NA	NA	NA	NA	NA	NA	NA
AC022296.3	-3.36948	0.218926	1	0	0	0	0	3	4	ENSG00000272832	NA	3	133543064	133543466	-	NA	NA	NA	NA	NA	NA	NA
AC022306.1	0.706391	0.68201	1	2	0	5	1	2	2	ENSG00000259531	NA	15	49365124	49366685	-	NA	NA	NA	NA	NA	NA	NA
AC022306.2	-0.40729	0.722159	1	3	3	6	1	5	12	ENSG00000275580	NA	15	49343608	49344254	+	NA	NA	NA	NA	NA	NA	NA
AC022306.3	-0.476334	0.86368	1	2	0	0	0	3	1	ENSG00000276593	NA	15	49353485	49354034	+	NA	NA	NA	NA	NA	NA	NA
AC022335.1	-1.94042	0.629168	1	0	0	0	1	0	1	ENSG00000257062	NA	12	21047179	21176895	+	GO:0055085|transmembrane transport;GO:0055085|transmembrane transport;GO:0015721|bile acid and bile salt transport;GO:0043252|sodium-independent organic anion transport;GO:0055085|transmembrane transport;GO:0055085|transmembrane transport;GO:0055085|transmembrane transport	GO:0005215|transporter activity;GO:0005215|transporter activity;GO:0015125|bile acid transmembrane transporter activity;GO:0015347|sodium-independent organic anion transmembrane transporter activity;GO:0005215|transporter activity;GO:0005215|transporter activity;GO:0005215|transporter activity	GO:0016020|membrane;GO:0016021|integral component of membrane;GO:0016020|membrane;GO:0005887|integral component of plasma membrane;GO:0016020|membrane;GO:0016020|membrane;GO:0016020|membrane;GO:0016021|integral component of membrane	NA	NA	NA	novel transcript
AC022336.1	0.0636344	0.952111	1	6	5	4	1	9	8	ENSG00000242199	NA	3	124733418	124733754	-	NA	NA	NA	NA	NA	NA	NA
AC022336.3	-0.128213	0.910565	1	5	6	4	0	21	4	ENSG00000280042	NA	3	124791119	124793104	-	NA	NA	NA	NA	NA	NA	NA
AC022364.1	-1.33836	0.270696	1	11	0	0	15	10	5	ENSG00000247934	NA	12	28163298	28190738	-	NA	NA	NA	NA	NA	NA	NA
AC022382.1	-3.05045	0.305377	1	0	0	0	2	4	0	ENSG00000269886	NA	3	9812762	9813097	-	NA	NA	NA	NA	NA	NA	NA
AC022395.1	2.07988	0.121154	1	3	5	9	2	3	0	ENSG00000231104	NA	10	118017487	118045810	+	NA	NA	NA	NA	NA	NA	NA
AC022400.2	-0.23275	0.725677	0.873088	11	9	17	8	38	12	ENSG00000229990	NA	10	73841833	73847115	+	NA	NA	NA	NA	NA	NA	NA
AC022400.4	0.650239	0.645837	1	5	6	0	1	5	3	ENSG00000270808	NA	10	73740538	73740823	-	NA	NA	NA	NA	NA	NA	NA
AC022400.5	1.04553	0.0913853	0.287027	27	21	13	7	20	10	ENSG00000272140	NA	10	73703735	73713581	-	NA	NA	NA	NA	NA	NA	NA
AC022400.7	-0.01095	0.974116	0.990293	118	82	79	111	180	52	ENSG00000279088	NA	10	73742995	73744230	-	NA	NA	NA	NA	NA	NA	NA
AC022405.1	-0.491614	0.632351	1	3	5	5	2	17	6	ENSG00000259254	NA	15	40642933	40646857	+	NA	NA	NA	NA	NA	NA	NA
AC022413.1	0.00104477	0.999569	1	5	0	0	2	3	1	ENSG00000280161	NA	5	180810401	180811384	+	NA	NA	NA	NA	NA	NA	NA
AC022417.1	3.13356	0.13658	1	2	4	2	0	1	0	ENSG00000279923	NA	5	31558573	31559875	+	NA	NA	NA	NA	NA	NA	NA
AC022432.1	-0.720739	0.859633	1	0	0	0	0	1	0	ENSG00000268747	NA	19	21276023	21276332	-	NA	NA	NA	NA	NA	NA	NA
AC022483.1	-0.307605	0.939581	1	0	1	0	0	2	0	ENSG00000227040	NA	4	56760919	56761485	-	NA	NA	NA	NA	NA	NA	NA
AC022493.1	0.919205	0.744932	1	0	3	0	0	1	1	ENSG00000244630	NA	5	80855507	80855843	-	NA	NA	NA	NA	NA	NA	NA
AC022493.2	2.1163	0.455265	1	1	0	3	0	1	0	ENSG00000248967	NA	5	80746339	80746819	-	NA	NA	NA	NA	NA	NA	NA
AC022494.1	1.23704	0.639079	1	0	0	4	1	1	0	ENSG00000240477	NA	3	150050729	150051456	+	NA	NA	NA	NA	NA	NA	NA
AC022497.1	-0.259257	0.78004	1	9	3	5	7	8	8	ENSG00000280399	NA	3	138482065	138485755	+	NA	NA	NA	NA	NA	NA	NA
AC022532.1	-0.46798	0.73141	1	0	2	7	6	8	1	ENSG00000280401	NA	10	70434829	70436556	+	NA	NA	NA	NA	NA	NA	NA
AC022540.1	-0.802816	0.248599	0.507102	12	7	8	15	38	8	ENSG00000232342	NA	10	74506081	74530553	-	NA	NA	NA	NA	NA	NA	NA
AC022558.1	0.5649	0.530152	1	6	6	18	1	17	9	ENSG00000259767	NA	15	83022236	83024336	-	NA	NA	NA	NA	NA	NA	NA
AC022558.3	-0.87263	0.630208	1	0	0	6	0	17	1	ENSG00000273747	NA	15	83020115	83020802	+	NA	NA	NA	NA	NA	NA	NA
AC022596.2	0.534582	0.540244	1	12	8	5	5	13	4	ENSG00000283033	NA	17	16861146	16864223	+	NA	NA	NA	NA	NA	NA	NA
AC022613.2	-1.45379	0.174759	1	3	1	4	6	9	10	ENSG00000259523	NA	15	29822631	29824081	+	NA	NA	NA	NA	NA	NA	NA
AC022613.3	0.409728	0.467461	0.708396	14	33	28	9	50	17	ENSG00000259644	NA	15	29728186	29729531	-	NA	NA	NA	NA	NA	NA	NA
AC022762.2	-1.01431	0.313693	1	1	5	7	2	19	13	ENSG00000267940	NA	11	6201901	6203253	-	NA	NA	NA	NA	NA	NA	NA
AC022784.2	-0.720739	0.859633	1	0	0	0	0	1	0	ENSG00000253252	NA	8	9180251	9182519	-	NA	NA	NA	NA	NA	NA	NA
AC022784.7	-1.81539	0.155942	1	3	0	2	6	10	5	ENSG00000254340	NA	8	9141424	9145435	+	NA	NA	NA	NA	NA	NA	NA
AC022784.8	2.67844	0.485382	1	0	3	0	0	0	0	ENSG00000279949	NA	8	9158063	9158621	+	NA	NA	NA	NA	NA	NA	NA
AC022819.1	-0.840823	0.448032	1	0	5	6	8	10	5	ENSG00000259921	NA	15	99157231	99161140	-	NA	NA	NA	NA	NA	NA	NA
AC022826.1	-1.68993	0.553127	1	0	1	0	1	4	0	ENSG00000253273	NA	8	73831143	73831947	+	NA	NA	NA	NA	NA	NA	NA
AC022858.1	2.05894	0.610159	1	2	0	0	0	0	0	ENSG00000254031	NA	8	71155457	71204223	+	NA	NA	NA	NA	NA	NA	NA
AC022872.1	1.64991	0.480845	1	1	0	5	0	3	0	ENSG00000261632	NA	15	71972206	72040265	+	NA	NA	NA	NA	NA	NA	NA
AC022874.1	0.0827818	0.892374	0.956916	17	15	13	12	18	19	ENSG00000255130	NA	8	67732587	67735665	+	NA	NA	NA	NA	NA	NA	NA
AC022893.1	-1.44636	0.0732336	0.248927	2	4	13	12	50	9	ENSG00000253636	NA	8	73052178	73063061	+	NA	NA	NA	NA	NA	NA	NA
AC022893.3	2.40199	0.347065	1	1	4	0	1	0	0	ENSG00000272254	NA	8	73042910	73043346	-	NA	NA	NA	NA	NA	NA	NA
AC022916.1	-0.517501	0.529532	1	7	7	5	9	11	11	ENSG00000266947	NA	17	35231450	35242963	-	NA	NA	NA	NA	NA	NA	NA
AC022919.1	-0.81651	0.841083	1	0	0	0	1	0	0	ENSG00000279250	NA	18	48755693	48756318	+	NA	NA	NA	NA	NA	NA	NA
AC022960.1	1.5422	0.600031	1	0	0	4	0	2	0	ENSG00000263924	NA	18	31844388	31845178	+	NA	NA	NA	NA	NA	NA	NA
AC022960.2	-1.26939	0.754441	1	0	0	0	0	2	0	ENSG00000276282	NA	18	31895745	31896410	-	NA	NA	NA	NA	NA	NA	NA
AC022960.3	1.16968	0.774377	1	0	1	0	0	0	0	ENSG00000276486	NA	18	31883288	31883728	+	NA	NA	NA	NA	NA	NA	NA
AC022968.1	1.00564	0.441362	1	1	4	11	0	5	5	ENSG00000260747	NA	18	68277802	68278243	-	NA	NA	NA	NA	NA	NA	NA
AC022973.1	-2.39407	0.306753	1	1	0	0	1	1	4	ENSG00000243402	NA	8	129864478	129865052	+	NA	NA	NA	NA	NA	NA	NA
AC022973.2	-0.122965	0.76707	0.894523	23	47	46	32	92	37	ENSG00000253720	NA	8	129939856	129949394	+	NA	NA	NA	NA	NA	NA	NA
AC022973.3	-0.365186	0.689748	1	7	8	6	5	33	2	ENSG00000254263	NA	8	129890465	129901758	+	NA	NA	NA	NA	NA	NA	NA
AC022973.4	0.603578	0.629732	1	2	3	7	2	3	4	ENSG00000254317	NA	8	129832301	129844504	+	NA	NA	NA	NA	NA	NA	NA
AC023024.2	-0.322556	0.573454	0.783356	11	14	26	12	40	27	ENSG00000279970	NA	15	101299656	101301648	-	NA	NA	NA	NA	NA	NA	NA
AC023034.1	2.09251	0.604081	1	0	2	0	0	0	0	ENSG00000259594	NA	15	81554003	81696780	+	NA	NA	NA	NA	NA	NA	NA
AC023043.2	-1.66853	0.679663	1	0	0	0	0	3	0	ENSG00000267404	NA	18	36273574	36274599	+	NA	NA	NA	NA	NA	NA	NA
AC023043.4	0.173552	0.671162	0.84217	34	45	41	23	83	32	ENSG00000274849	NA	18	36189824	36190272	+	NA	NA	NA	NA	NA	NA	NA
AC023050.4	2.04547	0.612606	1	0	0	2	0	0	0	ENSG00000256987	NA	12	31953889	31955268	+	NA	NA	NA	NA	NA	NA	NA
AC023051.1	1.60944	0.523784	1	0	0	5	0	1	1	ENSG00000234428	NA	12	26623369	26649479	+	NA	NA	NA	NA	NA	NA	NA
AC023055.1	-1.78136	0.26701	1	0	1	3	0	15	5	ENSG00000257390	NA	12	55757275	55827546	-	NA	GO:0005515|protein binding	GO:0016607|nuclear speck;GO:0036464|cytoplasmic ribonucleoprotein granule	NA	NA	NA	novel protein
AC023090.1	-0.624812	0.740727	1	2	2	0	4	3	0	ENSG00000267015	NA	18	79340258	79343972	-	NA	NA	NA	NA	NA	NA	NA
AC023090.2	-0.284608	0.698156	1	13	8	6	11	20	9	ENSG00000279077	NA	18	79352458	79354567	+	NA	NA	NA	NA	NA	NA	NA
AC023157.3	0.362365	0.535441	0.757256	23	26	28	4	42	31	ENSG00000276900	NA	12	31729117	31731204	+	NA	NA	NA	NA	NA	NA	NA
AC023162.1	0.241043	0.952839	1	1	0	0	0	1	0	ENSG00000248659	NA	3	129632019	129632492	-	NA	NA	NA	NA	NA	NA	NA
AC023271.1	-0.410073	0.723865	1	2	10	1	1	11	10	ENSG00000228513	NA	2	203061314	203062403	-	NA	NA	NA	NA	NA	NA	NA
AC023302.1	-0.79726	0.61206	1	0	1	4	3	4	3	ENSG00000271983	NA	15	80693216	80693707	-	NA	NA	NA	NA	NA	NA	NA
AC023347.1	-0.5504	0.5099	1	2	10	10	6	15	17	ENSG00000235774	NA	2	126308510	126343992	+	NA	NA	NA	NA	NA	NA	NA
AC023389.1	0.510987	0.380422	0.636326	19	18	29	6	30	22	ENSG00000263657	NA	17	29761103	29787836	+	NA	NA	NA	NA	NA	NA	NA
AC023389.2	1.02803	0.0842725	0.272713	16	25	25	6	20	14	ENSG00000265713	NA	17	29775747	29776701	-	NA	NA	NA	NA	NA	NA	NA
AC023490.2	1.16968	0.774377	1	0	0	1	0	0	0	ENSG00000277690	NA	22	18527157	18527626	+	NA	NA	NA	NA	NA	NA	NA
AC023491.1	0.174524	0.931262	1	1	1	2	1	4	0	ENSG00000278066	NA	KI270731.1	26533	27138	-	NA	NA	NA	NA	NA	NA	NA
AC023509.4	-1.11794	0.232247	1	10	3	3	13	31	2	ENSG00000270175	NA	12	53500162	53500936	-	NA	NA	NA	NA	NA	NA	NA
AC023509.5	-0.493297	0.787423	1	1	0	3	2	4	1	ENSG00000275488	NA	12	53574632	53576103	+	NA	NA	NA	NA	NA	NA	NA
AC023513.1	2.12462	0.452643	1	0	1	3	0	1	0	ENSG00000271379	NA	12	42069935	42070625	-	NA	NA	NA	NA	NA	NA	NA
AC023590.1	0.598235	0.537732	1	2	14	8	2	13	6	ENSG00000225885	NA	8	118282139	118400605	+	NA	NA	NA	NA	NA	NA	NA
AC023632.1	1.05276	0.746682	1	0	1	1	1	0	0	ENSG00000253175	NA	8	94565036	94565715	+	NA	NA	NA	NA	NA	NA	NA
AC023632.3	-2.05091	0.601917	1	0	0	0	1	2	0	ENSG00000254190	NA	8	94590115	94590259	+	NA	NA	NA	NA	NA	NA	NA
AC023632.5	0.0348211	0.98448	1	0	6	0	2	3	2	ENSG00000254315	NA	8	94533628	94534391	+	NA	NA	NA	NA	NA	NA	NA
AC023790.1	0.603765	0.863537	1	0	2	0	0	2	0	ENSG00000243129	NA	12	13021260	13021606	-	NA	NA	NA	NA	NA	NA	NA
AC023794.1	1.16968	0.774377	1	1	0	0	0	0	0	ENSG00000248576	NA	12	54163139	54168595	+	NA	NA	NA	NA	NA	NA	NA
AC023794.5	-3.04299	0.312792	1	0	0	0	0	1	4	ENSG00000260470	NA	12	54145069	54147225	-	NA	NA	NA	NA	NA	NA	NA
AC023813.2	1.13496	0.698295	1	2	0	1	0	2	0	ENSG00000260033	NA	16	48600176	48600644	+	NA	NA	NA	NA	NA	NA	NA
AC023813.3	-0.606439	0.792751	1	0	0	3	3	2	0	ENSG00000260052	NA	16	48637143	48638719	+	NA	NA	NA	NA	NA	NA	NA
AC023818.2	0.771074	0.0569754	0.213965	55	61	62	14	73	46	ENSG00000280067	NA	16	48343755	48346058	-	NA	NA	NA	NA	NA	NA	NA
AC023825.1	-2.06183	0.328161	1	0	0	2	0	4	6	ENSG00000259922	NA	16	57013071	57014100	-	NA	NA	NA	NA	NA	NA	NA
AC023825.2	0.150051	0.926223	1	0	3	4	1	7	1	ENSG00000260145	NA	16	57052505	57058497	-	NA	NA	NA	NA	NA	NA	NA
AC023830.1	-0.166476	0.842811	1	6	3	15	8	12	11	ENSG00000261442	NA	16	4634329	4640623	-	NA	NA	NA	NA	NA	NA	NA
AC023855.1	-1.26939	0.754441	1	0	0	0	0	2	0	ENSG00000267638	105371789	17	44115912	44120595	+	NA	NA	NA	NA	NA	NA	NA
AC023906.1	-0.81651	0.841083	1	0	0	0	1	0	0	ENSG00000242327	NA	15	52095295	52095747	+	NA	NA	NA	NA	NA	NA	NA
AC023906.4	0.00411582	0.998447	1	3	1	0	0	5	1	ENSG00000259709	NA	15	52124561	52140246	+	NA	NA	NA	NA	NA	NA	NA
AC023906.5	1.07847	0.436603	1	3	5	4	0	6	2	ENSG00000259712	NA	15	52056675	52100523	-	NA	NA	NA	NA	NA	NA	NA
AC023908.3	0.548507	0.48457	0.720788	12	29	6	2	21	18	ENSG00000261136	105370941	15	39782571	39785617	+	NA	NA	NA	NA	NA	NA	NA
AC023946.1	-2.03254	0.612383	1	0	0	0	2	0	0	ENSG00000255351	NA	11	11352426	11353307	+	NA	NA	NA	NA	NA	NA	NA
AC023983.1	3.38101	0.113671	1	0	2	8	1	0	0	ENSG00000264365	NA	18	24364787	24367984	+	NA	NA	NA	NA	NA	NA	NA
AC023983.2	2.64363	0.495577	1	3	0	0	0	0	0	ENSG00000273321	NA	18	24402153	24402714	+	NA	NA	NA	NA	NA	NA	NA
AC024075.1	0.131597	0.727906	0.874046	44	52	38	28	81	44	ENSG00000267904	NA	19	16639967	16640668	-	NA	NA	NA	NA	NA	NA	NA
AC024075.2	0.380545	0.27997	0.541294	70	52	74	31	117	47	ENSG00000269044	NA	19	16633797	16635269	-	NA	NA	NA	NA	NA	NA	NA
AC024075.3	0.131225	0.729372	0.874985	52	52	38	32	99	36	ENSG00000269427	NA	19	16630743	16643942	+	NA	NA	NA	NA	NA	NA	NA
AC024145.1	-1.50631	0.269177	1	0	5	1	11	5	2	ENSG00000255968	NA	12	26318953	26421462	+	NA	NA	NA	NA	NA	NA	NA
AC024243.1	1.57744	0.434824	1	2	0	5	1	2	0	ENSG00000272969	NA	4	55547112	55547889	+	NA	NA	NA	NA	NA	NA	NA
AC024257.2	1.71794	0.550252	1	1	1	1	0	1	0	ENSG00000258273	NA	12	48333755	48333901	-	NA	NA	NA	NA	NA	NA	NA
AC024257.4	1.29106	0.601453	1	1	0	3	0	1	1	ENSG00000273765	NA	12	48360920	48361377	+	NA	NA	NA	NA	NA	NA	NA
AC024267.3	0.017499	0.973052	0.990009	28	18	19	20	28	26	ENSG00000264304	NA	17	28892469	28893342	+	NA	NA	NA	NA	NA	NA	NA
AC024267.4	-1.07907	0.241177	1	1	4	11	11	28	5	ENSG00000265845	101927018	17	28926275	28944749	+	NA	NA	NA	NA	NA	NA	NA
AC024267.5	-1.60324	0.224967	1	3	1	1	3	15	3	ENSG00000265908	NA	17	28944796	28945394	+	NA	NA	NA	NA	NA	NA	NA
AC024270.2	0.963728	0.686283	1	1	0	3	1	0	1	ENSG00000260351	NA	15	83022571	83090782	+	NA	NA	NA	NA	NA	NA	NA
AC024270.4	-0.0579729	0.963172	1	3	3	3	2	7	3	ENSG00000260608	NA	15	83012661	83061845	+	NA	NA	NA	NA	NA	NA	NA
AC024293.1	-0.540613	0.00600682	0.0472722	501	544	429	751	1277	563	ENSG00000244313	NA	11	46428653	46429150	-	NA	NA	NA	NA	NA	NA	NA
AC024361.1	-0.501183	0.725473	1	2	2	2	4	2	3	ENSG00000262410	NA	17	82745068	82745709	+	NA	NA	NA	NA	NA	NA	NA
AC024361.3	0.528046	0.644626	1	2	3	10	2	7	4	ENSG00000263321	NA	17	82729164	82734143	-	NA	NA	NA	NA	NA	NA	NA
AC024382.1	0.604016	0.730029	1	2	6	0	1	7	0	ENSG00000253573	NA	8	126766876	126790637	-	NA	NA	NA	NA	NA	NA	NA
AC024451.1	-0.147287	0.921794	1	3	0	5	6	2	1	ENSG00000251354	NA	8	47546804	47547926	-	NA	NA	NA	NA	NA	NA	NA
AC024451.2	-1.8219	0.191647	1	1	1	2	4	13	2	ENSG00000253330	NA	8	47511034	47512141	-	NA	NA	NA	NA	NA	NA	NA
AC024451.3	0.300702	0.767717	1	7	1	11	4	10	5	ENSG00000254065	NA	8	47592147	47592609	-	NA	NA	NA	NA	NA	NA	NA
AC024451.4	0.103105	0.875178	0.949994	13	21	12	6	41	12	ENSG00000269924	NA	8	47527397	47528148	+	NA	NA	NA	NA	NA	NA	NA
AC024559.1	-1.05346	0.760424	1	0	1	0	2	0	0	ENSG00000238043	NA	3	193980614	194006098	+	NA	NA	NA	NA	NA	NA	NA
AC024560.2	-0.006998	0.99064	0.995875	14	14	27	9	28	29	ENSG00000249626	NA	3	197634315	197635811	+	NA	NA	NA	NA	NA	NA	NA
AC024560.3	1.08028	0.188012	1	9	9	15	3	9	7	ENSG00000273308	NA	3	197645669	197646017	+	NA	NA	NA	NA	NA	NA	NA
AC024563.1	-2.75841	0.199345	1	0	1	0	3	5	1	ENSG00000268981	NA	19	22665552	22716991	-	NA	NA	NA	NA	NA	NA	NA
AC024568.1	-2.36921	0.122928	1	1	2	0	1	18	4	ENSG00000253558	NA	5	78041879	78044138	-	NA	NA	NA	NA	NA	NA	NA
AC024575.1	-1.26608	0.257581	1	0	5	4	5	9	11	ENSG00000267277	NA	19	11368123	11374935	-	NA	NA	NA	NA	NA	NA	NA
AC024580.1	-0.135074	0.850264	0.937568	18	12	8	17	32	4	ENSG00000279794	NA	19	56149817	56150490	+	NA	NA	NA	NA	NA	NA	NA
AC024592.1	0.328168	0.813234	1	0	5	6	1	3	6	ENSG00000266941	NA	19	5899895	5901511	+	NA	NA	NA	NA	NA	NA	NA
AC024619.3	-0.81651	0.841083	1	0	0	0	0	0	1	ENSG00000263709	NA	17	29140483	29155489	+	NA	NA	NA	NA	NA	NA	NA
AC024619.4	-2.4344	0.529779	1	0	0	0	0	0	3	ENSG00000263781	NA	17	29021325	29021640	-	NA	NA	NA	NA	NA	NA	NA
AC024681.2	1.16968	0.774377	1	0	1	0	0	0	0	ENSG00000254227	NA	8	125998994	126001001	-	NA	NA	NA	NA	NA	NA	NA
AC024884.1	-3.28817	0.200099	1	0	0	0	2	2	2	ENSG00000274569	NA	12	56413647	56414045	-	NA	NA	NA	NA	NA	NA	NA
AC024884.2	-0.512381	0.727504	1	1	1	4	4	2	3	ENSG00000276272	NA	12	56411944	56413190	-	NA	NA	NA	NA	NA	NA	NA
AC024896.1	0.230806	0.693927	0.855061	25	22	39	6	81	19	ENSG00000247903	NA	12	26971586	26979582	+	NA	NA	NA	NA	NA	NA	NA
AC024909.3	0.00113166	0.999383	1	1	7	1	0	7	5	ENSG00000274021	NA	12	89351015	89353271	+	NA	NA	NA	NA	NA	NA	NA
AC024937.1	-0.720739	0.859633	1	0	0	0	0	1	0	ENSG00000228413	NA	3	196044695	196045254	+	NA	NA	NA	NA	NA	NA	NA
AC024940.2	0.350731	0.768713	1	6	2	4	2	7	3	ENSG00000243517	NA	12	31251992	31252597	-	NA	NA	NA	NA	NA	NA	NA
AC024940.3	-0.549487	0.431647	0.679994	7	25	6	8	45	21	ENSG00000256176	NA	12	31311617	31312029	+	NA	NA	NA	NA	NA	NA	NA
AC024940.5	-2.73925	0.359314	1	0	0	0	1	1	2	ENSG00000275097	NA	12	31280422	31280895	-	NA	NA	NA	NA	NA	NA	NA
AC024941.2	0.79909	0.62167	1	3	4	1	2	4	0	ENSG00000281333	NA	12	88580531	88598218	+	NA	NA	NA	NA	NA	NA	NA
AC025030.1	1.72447	0.437166	1	6	1	0	2	0	0	ENSG00000257864	NA	12	44248432	44249004	-	NA	NA	NA	NA	NA	NA	NA
AC025030.2	0.603765	0.863537	1	0	2	0	0	2	0	ENSG00000257947	NA	12	44244394	44263982	-	NA	NA	NA	NA	NA	NA	NA
AC025031.3	0.410813	0.641241	1	8	5	12	5	17	3	ENSG00000274591	NA	12	46239106	46239473	-	NA	NA	NA	NA	NA	NA	NA
AC025031.4	0.622664	0.561842	1	1	7	13	2	14	3	ENSG00000275481	NA	12	46388856	46392126	+	NA	NA	NA	NA	NA	NA	NA
AC025034.1	-2.94875	0.169716	1	0	0	1	6	1	1	ENSG00000258302	NA	12	89561129	89594878	+	NA	NA	NA	NA	NA	NA	NA
AC025048.2	-0.0564692	0.920843	0.968608	15	15	18	17	26	16	ENSG00000267248	NA	17	60126535	60135644	-	NA	NA	NA	NA	NA	NA	NA
AC025048.6	2.39589	0.0589939	1	14	9	2	4	1	0	ENSG00000280852	653653	17	60101759	60102919	-	NA	NA	NA	NA	NA	NA	NA
AC025162.2	-1.47262	0.500717	1	0	0	2	3	2	1	ENSG00000273973	NA	12	55929170	55929729	+	NA	NA	NA	NA	NA	NA	NA
AC025165.4	-0.114858	0.945932	1	3	4	0	1	11	0	ENSG00000269903	NA	12	57814494	57814926	+	NA	NA	NA	NA	NA	NA	NA
AC025165.5	-2.34877	0.0694902	1	2	2	0	3	14	9	ENSG00000270039	NA	12	57803838	57804415	+	NA	NA	NA	NA	NA	NA	NA
AC025166.1	-0.720739	0.859633	1	0	0	0	0	1	0	ENSG00000274798	NA	15	40874433	40874595	+	NA	NA	NA	NA	NA	NA	NA
AC025171.3	-1.07756	0.622301	1	0	0	3	0	9	1	ENSG00000251131	NA	5	43018429	43024247	+	NA	NA	NA	NA	NA	NA	NA
AC025171.4	0.0486455	0.985821	1	0	3	0	0	0	3	ENSG00000272144	NA	5	43061395	43062441	+	NA	NA	NA	NA	NA	NA	NA
AC025171.5	0.544879	0.773167	1	0	4	2	0	2	3	ENSG00000272382	NA	5	43033716	43034635	+	NA	NA	NA	NA	NA	NA	NA
AC025175.1	0.089518	0.970082	1	2	0	1	0	3	1	ENSG00000272416	NA	5	53880293	53881051	-	NA	NA	NA	NA	NA	NA	NA
AC025176.1	-0.0479986	0.970015	1	9	0	3	6	3	4	ENSG00000250081	NA	5	65486444	65487048	-	NA	NA	NA	NA	NA	NA	NA
AC025178.1	0.247872	0.784161	1	15	7	5	14	9	2	ENSG00000250764	NA	5	32103445	32121941	-	NA	NA	NA	NA	NA	NA	NA
AC025181.1	1.55539	0.5959	1	4	0	0	0	2	0	ENSG00000230829	NA	5	32221932	32222347	+	NA	NA	NA	NA	NA	NA	NA
AC025188.1	-3.57911	0.138819	1	0	0	0	1	6	2	ENSG00000225407	NA	5	76691439	76716215	-	NA	NA	NA	NA	NA	NA	NA
AC025211.1	0.948616	0.520233	1	7	6	0	4	4	0	ENSG00000264458	NA	17	32627739	32686484	+	NA	NA	NA	NA	NA	NA	NA
AC025254.1	-0.720739	0.859633	1	0	0	0	0	1	0	ENSG00000258125	NA	12	91680131	91680873	+	NA	NA	NA	NA	NA	NA	NA
AC025262.2	0.0932371	0.96431	1	2	2	0	0	3	2	ENSG00000280181	NA	12	64709458	64710513	+	NA	NA	NA	NA	NA	NA	NA
AC025265.1	-2.64116	0.430435	1	0	0	0	1	4	0	ENSG00000257681	NA	12	103746315	103768858	-	NA	NA	NA	NA	NA	NA	NA
AC025265.3	-2.84998	0.41059	1	0	0	0	0	0	4	ENSG00000257766	NA	12	103668575	103669406	-	NA	NA	NA	NA	NA	NA	NA
AC025268.1	3.40821	0.23936	1	1	4	0	0	0	0	ENSG00000281974	NA	10	86948677	86949875	+	NA	NA	NA	NA	NA	NA	NA
AC025278.2	2.04648	0.486865	1	4	0	0	1	0	0	ENSG00000269761	NA	19	7005012	7006074	-	NA	NA	NA	NA	NA	NA	NA
AC025279.3	1.11667	0.770577	1	0	0	2	0	1	0	ENSG00000278078	NA	16	29380242	29380345	+	NA	NA	NA	NA	NA	NA	NA
AC025280.2	-3.36541	0.267225	1	0	0	0	5	0	0	ENSG00000279622	NA	16	84917377	84919923	-	NA	NA	NA	NA	NA	NA	NA
AC025287.2	3.63221	0.186151	1	1	0	5	0	0	0	ENSG00000276408	NA	16	75556392	75557059	+	NA	NA	NA	NA	NA	NA	NA
AC025287.3	-0.832728	0.392338	1	1	10	4	4	13	15	ENSG00000276523	NA	16	75572185	75572685	-	NA	NA	NA	NA	NA	NA	NA
AC025423.1	-0.0662862	0.893699	0.957418	21	19	31	19	35	33	ENSG00000256325	NA	12	68828118	68828553	+	NA	NA	NA	NA	NA	NA	NA
AC025430.1	0.0320261	0.979372	1	1	6	4	2	11	2	ENSG00000259563	NA	15	44516650	44517483	-	NA	NA	NA	NA	NA	NA	NA
AC025449.1	0.0743294	0.941759	1	3	10	3	4	10	5	ENSG00000270558	NA	5	37286449	37286977	-	NA	NA	NA	NA	NA	NA	NA
AC025569.1	-0.183843	0.859756	1	5	8	5	0	13	13	ENSG00000258168	NA	12	70468080	70543040	+	NA	NA	NA	NA	NA	NA	NA
AC025575.1	0.13853	0.966673	1	0	0	2	0	3	0	ENSG00000257454	NA	12	71034122	71104526	-	NA	NA	NA	NA	NA	NA	NA
AC025575.2	0.241043	0.952839	1	0	0	1	0	1	0	ENSG00000258053	NA	12	71047402	71118247	-	NA	NA	NA	NA	NA	NA	NA
AC025576.2	-0.836665	0.641023	1	3	0	1	5	1	1	ENSG00000255817	NA	12	64108763	64120489	-	NA	NA	NA	NA	NA	NA	NA
AC025580.2	-1.96305	0.00516533	0.0424534	8	6	7	7	42	50	ENSG00000259354	NA	15	45448427	45513767	+	NA	NA	NA	NA	NA	NA	NA
AC025594.3	0.887881	0.563297	1	8	0	3	4	1	1	ENSG00000275106	NA	7	128952527	128953316	-	NA	NA	NA	NA	NA	NA	NA
AC025627.1	-0.664025	0.70932	1	1	1	2	0	4	4	ENSG00000262769	NA	17	19560111	19597922	-	NA	NA	NA	NA	NA	NA	NA
AC025627.3	-0.323937	0.891991	1	0	0	4	0	0	5	ENSG00000266179	NA	17	19600860	19601345	+	NA	NA	NA	NA	NA	NA	NA
AC025627.4	-0.720739	0.859633	1	0	0	0	0	1	0	ENSG00000271900	NA	17	19601840	19602256	+	NA	NA	NA	NA	NA	NA	NA
AC025678.3	-1.95493	0.0594269	1	2	2	3	4	20	11	ENSG00000279092	NA	15	34415450	34420273	-	NA	NA	NA	NA	NA	NA	NA
AC025766.1	0.405121	0.876434	1	0	0	4	0	5	0	ENSG00000270133	NA	5	94611906	94618122	-	NA	NA	NA	NA	NA	NA	NA
AC025871.1	2.4603	0.110937	1	8	3	3	0	1	2	ENSG00000253567	NA	8	28447264	28455902	+	NA	NA	NA	NA	NA	NA	NA
AC025871.2	-0.223658	0.863416	1	1	6	3	3	1	8	ENSG00000254370	NA	8	28415524	28420055	-	NA	NA	NA	NA	NA	NA	NA
AC025917.1	-0.361826	0.751149	1	0	6	8	10	5	4	ENSG00000260618	NA	15	52577842	52598709	+	NA	NA	NA	NA	NA	NA	NA
AC025918.1	0.660751	0.647652	1	8	2	1	0	5	4	ENSG00000225798	NA	15	58889967	58894082	+	NA	NA	NA	NA	NA	NA	NA
AC025947.1	-0.81651	0.841083	1	0	0	0	0	0	1	ENSG00000224250	NA	10	121736303	121739730	+	NA	NA	NA	NA	NA	NA	NA
AC026111.1	-0.00884146	0.991028	1	9	16	6	3	19	17	ENSG00000258012	NA	12	92858079	92859273	+	NA	NA	NA	NA	NA	NA	NA
AC026120.1	-0.0351008	0.988905	1	3	0	0	1	0	2	ENSG00000278399	NA	12	56981211	56985960	-	NA	NA	NA	NA	NA	NA	NA
AC026124.2	-0.46333	0.680742	1	7	2	2	4	13	3	ENSG00000276853	NA	12	65171262	65171917	+	NA	NA	NA	NA	NA	NA	NA
AC026150.1	-0.335978	0.821439	1	1	1	4	2	4	3	ENSG00000260693	NA	15	30540093	30545969	+	NA	NA	NA	NA	NA	NA	NA
AC026150.2	-1.66853	0.679663	1	0	0	0	0	3	0	ENSG00000260784	NA	15	30516079	30517867	+	NA	NA	NA	NA	NA	NA	NA
AC026150.3	-2.4344	0.529779	1	0	0	0	0	0	3	ENSG00000270016	NA	15	30607695	30608193	-	NA	NA	NA	NA	NA	NA	NA
AC026167.1	-0.977799	0.571603	1	3	0	2	0	15	1	ENSG00000226022	NA	3	6148484	6365885	+	NA	NA	NA	NA	NA	NA	NA
AC026191.1	-3.32813	0.237086	1	0	0	0	0	1	5	ENSG00000254485	NA	3	9292588	9363303	-	NA	NA	NA	NA	NA	NA	NA
AC026202.2	2.05538	0.0752867	1	9	4	11	0	3	4	ENSG00000233912	NA	3	5156905	5187329	-	NA	NA	NA	NA	NA	NA	NA
AC026254.4	-1.91164	0.0860784	1	7	1	1	1	17	23	ENSG00000266313	NA	17	27333256	27348491	+	NA	NA	NA	NA	NA	NA	NA
AC026333.1	1.02502	0.668037	1	6	0	0	0	0	3	ENSG00000255972	NA	12	122563735	122563762	-	NA	NA	NA	NA	NA	NA	NA
AC026333.4	0.535712	0.568868	1	17	5	5	1	16	8	ENSG00000274191	NA	12	122634130	122634673	+	NA	NA	NA	NA	NA	NA	NA
AC026336.2	-2.03254	0.612383	1	0	0	0	2	0	0	ENSG00000259862	NA	12	130249679	130266725	+	NA	NA	NA	NA	NA	NA	NA
AC026348.1	-0.518969	0.751403	1	2	4	0	0	8	4	ENSG00000240751	NA	3	113360267	113361319	+	NA	NA	NA	NA	NA	NA	NA
AC026356.1	0.402648	0.462906	0.70533	18	17	31	13	25	21	ENSG00000274964	NA	12	32339368	32340724	+	NA	NA	NA	NA	NA	NA	NA
AC026356.2	1.04636	0.0562337	0.212085	38	41	20	12	16	26	ENSG00000276115	NA	12	32352349	32354144	+	NA	NA	NA	NA	NA	NA	NA
AC026358.1	0.815753	0.626721	1	6	0	2	1	4	1	ENSG00000256596	NA	12	124206228	124209018	+	NA	NA	NA	NA	NA	NA	NA
AC026362.2	1.64751	0.0109637	0.07137	12	37	24	5	15	9	ENSG00000280381	NA	12	123087256	123092821	-	NA	NA	NA	NA	NA	NA	NA
AC026367.1	1.86295	0.459224	1	0	2	3	0	2	0	ENSG00000270482	NA	12	118375350	118376275	-	NA	NA	NA	NA	NA	NA	NA
AC026367.3	-1.96944	0.462603	1	0	1	0	2	0	2	ENSG00000275759	NA	12	118428281	118428870	+	NA	NA	NA	NA	NA	NA	NA
AC026368.1	1.95956	0.0680097	1	13	13	3	2	1	5	ENSG00000277840	NA	12	117002463	117003152	+	NA	NA	NA	NA	NA	NA	NA
AC026401.1	0.241043	0.952839	1	0	1	0	0	1	0	ENSG00000257769	NA	16	15608474	15610563	+	NA	NA	NA	NA	NA	NA	NA
AC026401.2	-0.732426	0.519072	1	1	7	2	3	11	7	ENSG00000262380	NA	16	15683290	15684570	+	NA	NA	NA	NA	NA	NA	NA
AC026401.3	-0.282173	0.206441	0.459232	193	155	183	221	377	179	ENSG00000280206	NA	16	15701237	15702118	+	NA	NA	NA	NA	NA	NA	NA
AC026402.1	2.1137	0.492229	1	0	0	4	0	1	0	ENSG00000250322	NA	4	123259949	123260118	-	NA	NA	NA	NA	NA	NA	NA
AC026410.3	0.271344	0.742554	1	8	12	7	9	16	3	ENSG00000248569	NA	5	80351021	80351956	-	NA	NA	NA	NA	NA	NA	NA
AC026412.2	0.868664	0.518522	1	1	6	7	0	3	6	ENSG00000232615	NA	5	1614836	1616334	+	NA	NA	NA	NA	NA	NA	NA
AC026412.3	-0.0920064	0.892998	0.957031	16	13	6	10	26	11	ENSG00000271119	NA	5	1594626	1611467	+	NA	NA	NA	NA	NA	NA	NA
AC026422.1	2.62962	0.499672	1	0	0	3	0	0	0	ENSG00000279772	NA	5	123508736	123509187	-	NA	NA	NA	NA	NA	NA	NA
AC026436.1	-0.00341034	0.998206	1	0	5	5	0	2	9	ENSG00000248794	NA	5	81242330	81242599	-	NA	NA	NA	NA	NA	NA	NA
AC026458.1	0.241043	0.952839	1	0	0	1	0	1	0	ENSG00000260882	NA	16	5078168	5078605	-	NA	NA	NA	NA	NA	NA	NA
AC026462.1	-0.321313	0.716544	1	19	1	5	9	19	10	ENSG00000234337	NA	16	52655307	52656045	+	NA	NA	NA	NA	NA	NA	NA
AC026464.5	0.532957	0.679009	1	5	6	2	0	10	3	ENSG00000261527	NA	16	69443240	69444290	-	NA	NA	NA	NA	NA	NA	NA
AC026468.1	-0.875872	0.806928	1	0	1	0	0	0	2	ENSG00000277003	NA	16	69975238	69975344	+	NA	NA	NA	NA	NA	NA	NA
AC026470.3	-1.65437	0.11931	1	1	5	3	9	28	2	ENSG00000261267	NA	16	48559661	48587403	+	NA	NA	NA	NA	NA	NA	NA
AC026471.1	-0.839172	0.0221146	0.11481	29	36	37	65	100	52	ENSG00000260267	NA	16	31456711	31459736	-	NA	NA	NA	NA	NA	NA	NA
AC026471.4	0.209908	0.704972	0.861347	20	19	16	14	26	17	ENSG00000261474	NA	16	31449535	31453493	-	NA	NA	NA	NA	NA	NA	NA
AC026474.1	-0.530485	0.768673	1	1	3	0	1	3	3	ENSG00000265113	NA	16	69240549	69241929	+	NA	NA	NA	NA	NA	NA	NA
AC026523.1	2.04547	0.612606	1	0	0	2	0	0	0	ENSG00000259582	101927310	15	97540597	97560702	-	NA	NA	NA	NA	NA	NA	NA
AC026634.1	-0.243533	0.903668	1	3	1	0	0	3	3	ENSG00000283084	NA	18	23485000	23485197	+	NA	NA	NA	NA	NA	NA	NA
AC026691.1	-0.940354	0.484095	1	1	3	2	6	5	2	ENSG00000270021	NA	5	135399280	135401296	+	NA	NA	NA	NA	NA	NA	NA
AC026725.1	1.10737	0.693491	1	0	0	4	0	3	0	ENSG00000249713	101929109	5	76606608	76608970	-	NA	NA	NA	NA	NA	NA	NA
AC026740.1	-1.14318	0.0852696	0.274277	7	8	10	24	25	14	ENSG00000271781	NA	5	675826	676616	+	NA	NA	NA	NA	NA	NA	NA
AC026741.1	2.3124	0.159274	1	2	7	4	0	4	0	ENSG00000272103	NA	5	36861736	36862217	-	NA	NA	NA	NA	NA	NA	NA
AC026770.1	-1.94042	0.629168	1	0	0	0	1	0	1	ENSG00000259377	NA	15	51752485	51756475	+	NA	NA	NA	NA	NA	NA	NA
AC026771.1	1.92324	0.227167	1	4	5	2	0	3	1	ENSG00000260545	NA	16	58116885	58119353	+	NA	NA	NA	NA	NA	NA	NA
AC026782.1	1.03626	0.755182	1	1	0	1	0	0	1	ENSG00000248393	NA	5	82545862	82546310	-	NA	NA	NA	NA	NA	NA	NA
AC026782.2	1.32168	0.318924	1	9	1	6	0	4	4	ENSG00000248870	NA	5	82586776	82587411	-	NA	NA	NA	NA	NA	NA	NA
AC026787.1	2.04547	0.612606	1	0	0	2	0	0	0	ENSG00000248525	NA	5	9621377	9658458	-	NA	NA	NA	NA	NA	NA	NA
AC026803.1	2.23243	0.168	1	5	0	13	0	6	0	ENSG00000260366	NA	19	48926171	48926444	+	NA	NA	NA	NA	NA	NA	NA
AC026803.2	0.860459	0.299965	1	12	10	8	3	9	8	ENSG00000267898	NA	19	48963975	48965158	+	NA	NA	NA	NA	NA	NA	NA
AC026979.2	0.802812	0.640309	1	1	2	4	2	3	0	ENSG00000253708	NA	8	30176554	30180888	-	NA	NA	NA	NA	NA	NA	NA
AC026979.4	0.806076	0.633154	1	3	2	2	2	3	0	ENSG00000272375	NA	8	30197404	30198048	+	NA	NA	NA	NA	NA	NA	NA
AC026992.1	1.16968	0.774377	1	0	1	0	0	0	0	ENSG00000259504	NA	15	69278675	69295322	+	NA	NA	NA	NA	NA	NA	NA
AC027018.1	0.645664	0.537808	1	3	5	21	0	21	6	ENSG00000254538	NA	8	73670441	73732897	+	NA	NA	NA	NA	NA	NA	NA
AC027020.2	0.142046	0.950984	1	2	0	2	0	6	0	ENSG00000270127	NA	15	100547765	100550153	-	NA	NA	NA	NA	NA	NA	NA
AC027088.3	2.09251	0.604081	1	0	2	0	0	0	0	ENSG00000259265	NA	15	69037549	69043565	-	NA	NA	NA	NA	NA	NA	NA
AC027097.2	-0.252319	0.62987	0.818831	22	20	15	16	35	30	ENSG00000267787	NA	18	57639455	57738044	+	NA	NA	NA	NA	NA	NA	NA
AC027104.1	-0.0243593	0.989796	1	0	1	6	0	12	0	ENSG00000260685	NA	15	75950464	75951144	-	NA	NA	NA	NA	NA	NA	NA
AC027117.1	-1.03895	0.219062	1	1	16	5	7	41	14	ENSG00000253671	NA	8	17808941	17820868	+	NA	NA	NA	NA	NA	NA	NA
AC027119.1	0.156161	0.942139	1	0	4	0	1	1	2	ENSG00000232958	NA	3	6208269	6208571	+	NA	NA	NA	NA	NA	NA	NA
AC027130.1	1.14129	0.696312	1	0	1	2	0	2	0	ENSG00000261195	NA	16	19761172	19766099	-	NA	NA	NA	NA	NA	NA	NA
AC027176.2	0.661897	0.552938	1	2	10	4	3	5	4	ENSG00000259677	NA	15	89876540	89877285	+	NA	NA	NA	NA	NA	NA	NA
AC027228.1	-0.21708	0.866925	1	1	3	5	1	9	4	ENSG00000259474	NA	15	78480057	78481820	-	NA	NA	NA	NA	NA	NA	NA
AC027228.2	-0.507615	0.234113	0.491268	24	32	34	30	105	33	ENSG00000261762	NA	15	78589123	78591276	-	NA	NA	NA	NA	NA	NA	NA
AC027228.3	0.121119	0.947289	1	3	2	0	1	1	3	ENSG00000279373	NA	15	78537681	78538946	+	NA	NA	NA	NA	NA	NA	NA
AC027237.1	0.0143259	0.993964	1	3	2	0	0	5	2	ENSG00000259191	NA	15	69434466	69435120	-	NA	NA	NA	NA	NA	NA	NA
AC027237.4	0.152838	0.934414	1	4	1	0	1	4	1	ENSG00000259645	NA	15	69391192	69392149	+	NA	NA	NA	NA	NA	NA	NA
AC027271.1	1.08867	0.542648	1	7	0	2	3	0	1	ENSG00000272576	NA	4	51918772	51919381	+	NA	NA	NA	NA	NA	NA	NA
AC027277.2	-0.510577	0.487637	1	8	12	7	6	19	21	ENSG00000260310	NA	16	10576499	10578183	-	NA	NA	NA	NA	NA	NA	NA
AC027279.1	0.579871	0.327946	0.58801	14	22	27	11	16	21	ENSG00000260816	NA	16	78895361	78899644	+	NA	NA	NA	NA	NA	NA	NA
AC027279.3	-0.81651	0.841083	1	0	0	0	1	0	0	ENSG00000279732	NA	16	78981722	78981843	-	NA	NA	NA	NA	NA	NA	NA
AC027279.4	0.590521	0.784927	1	0	7	0	0	8	0	ENSG00000280190	NA	16	78890231	78892302	+	NA	NA	NA	NA	NA	NA	NA
AC027281.2	-0.106335	0.88303	1	8	12	10	7	15	16	ENSG00000279123	NA	16	70778433	70779145	+	NA	NA	NA	NA	NA	NA	NA
AC027288.1	-0.0143724	0.984975	0.993257	5	29	23	3	22	42	ENSG00000257474	NA	12	79540203	79550535	+	NA	NA	NA	NA	NA	NA	NA
AC027288.2	-1.29563	0.245299	1	1	4	3	3	11	10	ENSG00000257604	NA	12	79500119	79500687	-	NA	NA	NA	NA	NA	NA	NA
AC027288.3	-2.2867	0.103585	1	4	0	0	4	7	11	ENSG00000257894	NA	12	79341205	79503396	-	NA	NA	NA	NA	NA	NA	NA
AC027290.2	0.217126	0.290727	0.552605	402	412	465	229	739	418	ENSG00000280138	NA	12	122870059	122888720	-	NA	NA	NA	NA	NA	NA	NA
AC027307.1	0.896672	0.615691	1	2	0	5	2	1	1	ENSG00000267092	NA	19	1508375	1508963	+	NA	NA	NA	NA	NA	NA	NA
AC027307.2	-0.590657	0.104691	0.311945	43	38	59	82	88	68	ENSG00000267317	NA	19	1457670	1458580	-	NA	NA	NA	NA	NA	NA	NA
AC027307.3	-0.672078	0.431687	1	4	8	5	9	19	6	ENSG00000268798	NA	19	1440839	1441938	+	NA	NA	NA	NA	NA	NA	NA
AC027309.1	-1.26939	0.754441	1	0	0	0	0	2	0	ENSG00000253445	NA	5	172690454	172697720	-	NA	NA	NA	NA	NA	NA	NA
AC027309.2	-0.655624	0.407252	1	8	8	7	4	37	10	ENSG00000253683	NA	5	172656522	172656713	-	NA	NA	NA	NA	NA	NA	NA
AC027335.1	2.18508	0.26434	1	0	3	6	1	0	1	ENSG00000250001	NA	5	9519853	9523178	-	NA	NA	NA	NA	NA	NA	NA
AC027335.2	-1.87323	0.496077	1	0	0	1	3	1	0	ENSG00000279698	NA	5	9498401	9498775	-	NA	NA	NA	NA	NA	NA	NA
AC027348.1	3.38056	0.288587	1	5	0	0	0	0	0	ENSG00000275155	NA	16	49847018	49847632	-	NA	NA	NA	NA	NA	NA	NA
AC027373.1	-0.557161	0.650625	1	7	2	2	0	14	8	ENSG00000260368	NA	8	100913247	100914388	-	NA	NA	NA	NA	NA	NA	NA
AC027455.1	-0.15477	0.936012	1	0	3	1	1	4	1	ENSG00000262708	NA	17	616002	616595	+	NA	NA	NA	NA	NA	NA	NA
AC027514.1	-1.39563	0.508395	1	0	1	2	7	0	0	ENSG00000266900	NA	18	62245810	62247412	+	NA	NA	NA	NA	NA	NA	NA
AC027514.2	1.78359	0.265126	1	4	9	0	0	3	2	ENSG00000267560	NA	18	62300036	62300998	-	NA	NA	NA	NA	NA	NA	NA
AC027544.1	-0.438861	0.746913	1	1	2	4	3	7	2	ENSG00000256361	NA	11	18511043	18511475	-	NA	NA	NA	NA	NA	NA	NA
AC027544.2	2.84985	0.064939	1	5	13	1	0	4	0	ENSG00000256588	NA	11	18507608	18508820	-	NA	NA	NA	NA	NA	NA	NA
AC027575.3	-0.0687002	0.955887	1	5	2	3	1	9	4	ENSG00000265261	NA	18	76884935	76888724	-	NA	NA	NA	NA	NA	NA	NA
AC027575.4	-1.42845	0.546933	1	0	0	2	3	0	2	ENSG00000278107	NA	18	76805151	76805736	-	NA	NA	NA	NA	NA	NA	NA
AC027601.1	0.783759	0.342985	1	11	7	16	2	19	6	ENSG00000260005	NA	17	81228707	81233983	+	NA	NA	NA	NA	NA	NA	NA
AC027601.2	-0.718742	0.847755	1	1	0	0	0	3	0	ENSG00000262115	NA	17	81197393	81200288	+	NA	NA	NA	NA	NA	NA	NA
AC027601.5	0.108347	0.913709	1	12	2	4	6	7	6	ENSG00000279187	NA	17	81262920	81265401	+	NA	NA	NA	NA	NA	NA	NA
AC027607.1	-0.964069	0.197785	0.449132	12	14	5	3	39	35	ENSG00000248936	NA	4	37588087	37588875	-	NA	NA	NA	NA	NA	NA	NA
AC027627.1	0.132892	0.890314	1	1	7	14	7	14	4	ENSG00000249084	NA	4	177343004	177357032	-	NA	NA	NA	NA	NA	NA	NA
AC027644.1	1.24587	0.305175	1	5	4	9	0	9	2	ENSG00000232546	NA	7	66848496	66858136	+	NA	NA	NA	NA	NA	NA	NA
AC027644.2	0.540934	0.69745	1	2	0	14	0	10	5	ENSG00000271064	NA	7	66748838	66749077	-	NA	NA	NA	NA	NA	NA	NA
AC027644.3	-0.533724	0.857306	1	0	2	0	0	5	0	ENSG00000272831	NA	7	66739829	66740385	-	NA	NA	NA	NA	NA	NA	NA
AC027682.4	0.30842	0.739334	1	3	10	8	4	8	8	ENSG00000261386	NA	16	67549214	67563958	-	NA	NA	NA	NA	NA	NA	NA
AC027682.6	3.05199	0.332573	1	2	0	2	0	0	0	ENSG00000276075	NA	16	67517862	67528675	-	NA	NA	NA	NA	NA	NA	NA
AC027682.7	-1.4494	0.292431	1	1	4	1	0	13	9	ENSG00000280214	NA	16	67550815	67552935	-	NA	NA	NA	NA	NA	NA	NA
AC027698.1	-1.68015	0.186648	1	1	3	1	6	6	6	ENSG00000253116	NA	8	58091442	58106294	-	NA	NA	NA	NA	NA	NA	NA
AC027796.1	0.540744	0.601258	1	2	3	19	6	13	2	ENSG00000261916	NA	17	3601761	3602272	-	NA	NA	NA	NA	NA	NA	NA
AC027796.2	-0.0720687	0.906673	0.962746	14	14	13	11	32	12	ENSG00000262248	NA	17	3619256	3619913	-	NA	NA	NA	NA	NA	NA	NA
AC027796.5	0.754583	0.574791	1	4	3	3	2	3	2	ENSG00000263338	NA	17	3577955	3578853	-	NA	NA	NA	NA	NA	NA	NA
AC027801.1	-2.38791	0.0334275	1	1	1	3	10	12	8	ENSG00000204584	NA	17	49845910	49848837	+	NA	NA	NA	NA	NA	NA	NA
AC027801.5	-0.0677107	0.975892	1	0	0	4	0	2	3	ENSG00000262837	NA	17	49834239	49836454	+	NA	NA	NA	NA	NA	NA	NA
AC032011.1	-1.78619	0.298788	1	0	3	0	2	9	3	ENSG00000274340	NA	15	62387327	62388875	-	NA	NA	NA	NA	NA	NA	NA
AC032044.1	-0.0797657	0.858596	0.942361	28	40	45	16	87	51	ENSG00000262777	NA	17	1424473	1426484	+	NA	NA	NA	NA	NA	NA	NA
AC032044.2	0.362215	0.77347	1	1	7	6	0	10	5	ENSG00000280408	NA	17	1352070	1352255	+	NA	NA	NA	NA	NA	NA	NA
AC034102.1	-0.396754	0.462296	0.704937	32	15	29	25	99	14	ENSG00000237493	NA	12	55980432	55981035	-	NA	NA	NA	NA	NA	NA	NA
AC034102.3	-0.720739	0.859633	1	0	0	0	0	1	0	ENSG00000257449	NA	12	56029649	56041806	-	NA	NA	NA	NA	NA	NA	NA
AC034102.6	1.20089	0.395541	1	1	7	5	0	6	2	ENSG00000258317	NA	12	56120033	56129619	-	NA	NA	NA	NA	NA	NA	NA
AC034102.8	0.241043	0.952839	1	0	0	1	0	1	0	ENSG00000273890	NA	12	56010091	56010574	-	NA	NA	NA	NA	NA	NA	NA
AC034105.3	-1.38816	0.644432	1	1	0	0	2	1	0	ENSG00000259950	NA	16	31894542	31894983	-	NA	NA	NA	NA	NA	NA	NA
AC034198.2	1.71634	0.239162	1	18	0	1	1	6	1	ENSG00000272263	NA	3	12832219	12832728	-	NA	NA	NA	NA	NA	NA	NA
AC034213.1	0.0165972	0.977598	0.990972	15	17	15	16	19	18	ENSG00000250509	NA	5	180441559	180443238	+	NA	NA	NA	NA	NA	NA	NA
AC034229.1	2.64363	0.495577	1	3	0	0	0	0	0	ENSG00000249807	NA	5	10137138	10138365	+	NA	NA	NA	NA	NA	NA	NA
AC034229.4	4.7641	0.0233254	1	0	5	8	0	0	0	ENSG00000272417	NA	5	10203600	10204040	-	NA	NA	NA	NA	NA	NA	NA
AC034236.1	-0.0132378	0.963879	0.986368	83	76	108	82	186	69	ENSG00000185641	NA	5	116051917	116052289	-	NA	NA	NA	NA	NA	NA	NA
AC034236.2	-0.541422	0.60727	1	1	3	9	4	11	8	ENSG00000271918	NA	5	116083807	116085416	-	NA	NA	NA	NA	NA	NA	NA
AC034236.3	3.64358	0.222093	1	6	0	0	0	0	0	ENSG00000272265	NA	5	116078110	116078570	-	NA	NA	NA	NA	NA	NA	NA
AC036108.3	0.190294	0.859865	1	1	7	10	1	13	7	ENSG00000261616	NA	15	99139317	99145370	+	NA	NA	NA	NA	NA	NA	NA
AC036164.1	-0.261069	0.763829	1	6	8	5	5	19	6	ENSG00000263017	NA	17	959034	959366	+	NA	NA	NA	NA	NA	NA	NA
AC036176.2	0.453653	0.773791	1	1	4	2	1	5	1	ENSG00000267430	NA	18	63415317	63416469	-	NA	NA	NA	NA	NA	NA	NA
AC036176.3	0.639552	0.686939	1	1	1	7	0	3	4	ENSG00000269989	NA	18	63485601	63486018	+	NA	NA	NA	NA	NA	NA	NA
AC036214.1	1.82194	0.322522	1	1	2	5	0	2	1	ENSG00000249328	101927040	8	79769372	79871759	-	NA	NA	NA	NA	NA	NA	NA
AC036214.2	-0.289781	0.75441	1	13	7	1	7	22	5	ENSG00000272518	NA	8	79956465	79957381	-	NA	NA	NA	NA	NA	NA	NA
AC037459.2	1.20429	0.12625	1	11	11	18	2	15	6	ENSG00000251034	NA	8	22540845	22545405	-	NA	NA	NA	NA	NA	NA	NA
AC037459.3	-0.283788	0.718507	1	10	7	8	11	24	4	ENSG00000253200	NA	8	22613908	22616657	-	NA	NA	NA	NA	NA	NA	NA
AC037479.1	1.11667	0.770577	1	0	0	2	0	1	0	ENSG00000259257	NA	15	99337857	99338481	+	NA	NA	NA	NA	NA	NA	NA
AC037487.1	0.256084	0.802004	1	3	7	13	3	25	1	ENSG00000265912	NA	17	64943262	64951054	+	NA	NA	NA	NA	NA	NA	NA
AC037487.2	-3.63511	0.156572	1	0	0	0	3	6	0	ENSG00000266598	NA	17	65051909	65053308	+	NA	NA	NA	NA	NA	NA	NA
AC037487.3	1.44946	0.225442	1	2	4	12	2	4	2	ENSG00000272006	NA	17	64951498	64951609	-	NA	NA	NA	NA	NA	NA	NA
AC039056.2	-1.98391	0.049167	1	3	2	2	7	17	10	ENSG00000278493	NA	15	41908204	41908714	-	NA	NA	NA	NA	NA	NA	NA
AC040160.1	0.7969	0.177177	0.421151	14	37	25	6	31	19	ENSG00000262691	NA	16	67261108	67263784	+	NA	NA	NA	NA	NA	NA	NA
AC040160.2	0.0508658	0.968048	1	2	2	6	2	9	2	ENSG00000280163	NA	16	67205175	67206849	-	NA	NA	NA	NA	NA	NA	NA
AC040162.1	0.344595	0.588017	0.793738	10	26	18	14	34	7	ENSG00000261884	NA	16	67929614	67936017	-	GO:0051603|proteolysis involved in cellular protein catabolic process;GO:0002376|immune system process;GO:0010498|proteasomal protein catabolic process;GO:0010499|proteasomal ubiquitin-independent protein catabolic process;GO:0043161|proteasome-mediated ubiquitin-dependent protein catabolic process	GO:0004175|endopeptidase activity;GO:0004298|threonine-type endopeptidase activity;GO:0004175|endopeptidase activity	GO:0005839|proteasome core complex;GO:0005634|nucleus;GO:0005737|cytoplasm;GO:0005839|proteasome core complex	NA	NA	NA	novel transcript
AC040162.2	3.12839	0.0456464	1	9	7	2	0	3	0	ENSG00000262141	NA	16	67855955	67856111	-	NA	NA	NA	NA	NA	NA	NA
AC040169.2	0.559517	0.874579	1	0	0	2	0	2	0	ENSG00000260410	NA	16	84119293	84121153	+	NA	NA	NA	NA	NA	NA	NA
AC040169.3	0.161456	0.854401	1	7	7	14	12	18	1	ENSG00000274677	NA	16	84085979	84086590	-	NA	NA	NA	NA	NA	NA	NA
AC040173.1	1.16227	0.399038	1	8	0	9	3	7	0	ENSG00000263257	NA	16	14408039	14418872	-	NA	NA	NA	NA	NA	NA	NA
AC040904.1	1.49548	0.255621	1	4	6	12	0	0	8	ENSG00000267637	NA	17	59784813	59785035	+	NA	NA	NA	NA	NA	NA	NA
AC040934.1	0.388897	0.699682	1	3	8	7	2	11	5	ENSG00000253347	NA	17	47409322	47423526	-	NA	NA	NA	NA	NA	NA	NA
AC040977.1	0.197658	0.785928	0.904379	5	20	18	19	18	6	ENSG00000262089	NA	17	6994642	6995189	-	NA	NA	NA	NA	NA	NA	NA
AC040978.1	1.35951	0.571638	1	2	0	3	0	0	2	ENSG00000274064	NA	8	140039756	140041037	+	NA	NA	NA	NA	NA	NA	NA
AC044839.4	0.106257	0.964446	1	0	1	2	2	1	0	ENSG00000255447	NA	11	45813219	45825258	+	NA	NA	NA	NA	NA	NA	NA
AC044840.1	-0.062541	0.979756	1	0	0	4	0	7	0	ENSG00000266696	NA	18	49205912	49208781	+	NA	NA	NA	NA	NA	NA	NA
AC044849.2	2.06913	0.608312	1	0	1	1	0	0	0	ENSG00000272256	NA	8	30082758	30083467	+	NA	NA	NA	NA	NA	NA	NA
AC046130.2	-0.351515	0.818336	1	5	3	0	0	4	8	ENSG00000256538	NA	12	34037438	34056740	+	NA	NA	NA	NA	NA	NA	NA
AC046143.2	0.169593	0.87555	1	9	2	6	9	7	1	ENSG00000272707	NA	3	194637505	194637664	-	NA	NA	NA	NA	NA	NA	NA
AC046158.1	0.29206	0.925485	1	0	0	2	0	1	1	ENSG00000260733	NA	16	78495926	78506568	-	NA	NA	NA	NA	NA	NA	NA
AC046176.1	-0.229671	0.673173	0.843279	25	21	10	17	41	23	ENSG00000236814	NA	8	56050038	56051207	-	NA	NA	NA	NA	NA	NA	NA
AC046185.3	-0.37771	0.875316	1	1	2	0	0	0	4	ENSG00000279369	NA	17	63700847	63702670	+	NA	NA	NA	NA	NA	NA	NA
AC048341.3	-0.964023	0.26909	1	3	13	5	2	38	17	ENSG00000275180	NA	12	62603909	62604399	+	NA	NA	NA	NA	NA	NA	NA
AC048344.3	2.67844	0.485382	1	0	3	0	0	0	0	ENSG00000271357	NA	12	32100485	32100735	-	NA	NA	NA	NA	NA	NA	NA
AC048344.4	0.282809	0.793494	1	6	5	3	4	7	3	ENSG00000277342	NA	12	32109076	32109602	+	NA	NA	NA	NA	NA	NA	NA
AC048380.1	-2.49584	0.471387	1	0	0	0	1	0	2	ENSG00000267762	NA	18	48673575	48688419	-	NA	NA	NA	NA	NA	NA	NA
AC048380.2	1.07399	0.118978	0.335127	16	14	27	6	27	4	ENSG00000278983	NA	18	48564795	48568342	+	NA	NA	NA	NA	NA	NA	NA
AC048382.1	0.128989	0.932979	1	0	2	6	1	7	2	ENSG00000256278	NA	15	84611689	84614969	-	NA	NA	NA	NA	NA	NA	NA
AC048382.2	-1.54453	0.702791	1	0	0	0	0	1	1	ENSG00000259244	NA	15	84513241	84526949	-	NA	NA	NA	NA	NA	NA	NA
AC048382.5	-0.721607	0.638724	1	0	5	1	6	4	1	ENSG00000275120	NA	15	84597809	84633987	-	NA	NA	NA	NA	NA	NA	NA
AC053513.1	-1.55256	0.141885	1	1	1	7	5	20	9	ENSG00000256973	NA	12	22460519	22463914	-	NA	NA	NA	NA	NA	NA	NA
AC055733.1	2.61408	0.168061	1	0	7	5	0	3	0	ENSG00000249098	NA	3	130918226	130919120	-	NA	NA	NA	NA	NA	NA	NA
AC055733.2	1.16272	0.758783	1	0	2	0	0	1	0	ENSG00000250592	NA	3	130899414	130929976	-	NA	NA	NA	NA	NA	NA	NA
AC055733.3	1.64212	0.389432	1	4	1	3	0	4	0	ENSG00000251579	NA	3	130927754	130928276	-	NA	NA	NA	NA	NA	NA	NA
AC055764.1	0.732557	0.643665	1	6	0	4	0	5	3	ENSG00000234136	NA	3	197830685	197831296	-	NA	NA	NA	NA	NA	NA	NA
AC055764.2	0.430838	0.881737	1	0	0	3	2	0	0	ENSG00000273375	NA	3	197789700	197790369	+	NA	NA	NA	NA	NA	NA	NA
AC055811.1	0.255503	0.738526	1	5	13	13	7	19	7	ENSG00000263624	NA	17	17167946	17185554	-	NA	NA	NA	NA	NA	NA	NA
AC055811.2	-1.069	0.522184	1	3	1	0	1	4	5	ENSG00000264187	NA	17	17202649	17237185	-	NA	NA	NA	NA	NA	NA	novel transcript
AC055811.3	-0.00946147	0.995403	1	3	3	0	1	5	2	ENSG00000266498	NA	17	17235433	17236118	-	NA	NA	NA	NA	NA	NA	NA
AC055811.4	0.40822	0.117061	0.332388	124	151	167	74	201	134	ENSG00000278864	NA	17	17181504	17183257	+	NA	NA	NA	NA	NA	NA	NA
AC055839.1	1.94406	0.267048	1	3	3	4	0	4	0	ENSG00000282980	NA	17	5512040	5512537	-	NA	NA	NA	NA	NA	NA	NA
AC055854.1	-3.50278	0.186275	1	0	0	0	4	3	0	ENSG00000253125	NA	8	22690150	22798616	+	NA	NA	NA	NA	NA	NA	NA
AC055855.2	-0.199996	0.804534	1	15	6	7	3	17	19	ENSG00000260773	NA	15	66314914	66331703	-	NA	NA	NA	NA	NA	NA	NA
AC055876.2	1.05445	0.592255	1	2	6	0	0	0	4	ENSG00000254398	NA	15	28679405	28682252	-	NA	NA	NA	NA	NA	NA	NA
AC058791.1	-0.869564	0.10296	0.309277	17	26	22	14	123	32	ENSG00000273319	NA	7	130936464	130939661	+	NA	NA	NA	NA	NA	NA	NA
AC058823.1	-1.31554	0.505588	1	0	1	2	0	11	1	ENSG00000242318	NA	4	98409290	98409763	+	NA	NA	NA	NA	NA	NA	NA
AC060773.1	-4.63299	0.00341099	1	0	0	1	6	7	16	ENSG00000230459	NA	15	77278465	77278774	+	NA	NA	NA	NA	NA	NA	NA
AC060780.1	-0.427558	0.125767	0.346714	120	152	207	119	486	231	ENSG00000267002	NA	17	43148368	43171037	-	NA	NA	NA	NA	NA	NA	NA
AC060780.2	-1.66853	0.679663	1	0	0	0	0	3	0	ENSG00000267340	NA	17	43169880	43170077	-	NA	NA	NA	NA	NA	NA	NA
AC062037.1	2.48706	0.0660329	1	8	6	4	0	2	2	ENSG00000271014	NA	2	85360798	85360925	-	NA	NA	NA	NA	NA	NA	NA
AC062037.2	-2.62564	0.473254	1	0	0	0	3	0	0	ENSG00000273196	NA	2	85387074	85387146	-	NA	NA	NA	NA	NA	NA	NA
AC063924.1	-1.40723	0.310459	1	0	3	2	4	10	3	ENSG00000257368	NA	12	45444766	45445438	+	NA	NA	NA	NA	NA	NA	NA
AC063943.3	-4.19345	0.0688735	1	0	0	0	0	2	9	ENSG00000278344	NA	12	120500735	120501090	-	NA	NA	NA	NA	NA	NA	NA
AC063944.3	-1.84378	0.64696	1	0	0	0	0	0	2	ENSG00000272597	NA	3	107329430	107329962	+	NA	NA	NA	NA	NA	NA	NA
AC063948.1	0.279818	0.840336	1	1	2	6	3	2	3	ENSG00000257543	NA	12	101408372	101409060	-	NA	NA	NA	NA	NA	NA	NA
AC063950.1	-0.556226	0.580213	1	2	4	8	10	11	3	ENSG00000258230	NA	12	101773114	101773755	-	NA	NA	NA	NA	NA	NA	NA
AC063952.2	0.148045	0.903996	1	1	5	5	4	6	2	ENSG00000240882	NA	3	120306726	120307952	+	NA	NA	NA	NA	NA	NA	NA
AC063976.2	-0.209096	0.833284	1	3	9	5	2	8	13	ENSG00000224431	NA	5	132199456	132203487	+	NA	NA	NA	NA	NA	NA	NA
AC063976.4	1.16968	0.774377	1	1	0	0	0	0	0	ENSG00000235775	NA	5	132163603	132163765	-	NA	NA	NA	NA	NA	NA	NA
AC063980.1	-1.26939	0.754441	1	0	0	0	0	2	0	ENSG00000279240	NA	5	136376348	136397042	-	NA	NA	NA	NA	NA	NA	NA
AC064799.1	-0.524929	0.356049	0.61409	25	12	14	20	63	14	ENSG00000212664	NA	15	71341158	71341712	-	NA	NA	NA	NA	NA	NA	NA
AC064801.1	1.1203	0.464045	1	1	8	2	0	2	4	ENSG00000278017	NA	18	62525919	62526325	-	NA	NA	NA	NA	NA	NA	NA
AC064801.2	1.28866	0.628281	1	0	0	4	0	1	1	ENSG00000279236	NA	18	62551203	62552505	+	NA	NA	NA	NA	NA	NA	NA
AC064807.2	-1.26939	0.754441	1	0	0	0	0	2	0	ENSG00000253844	NA	8	51961458	52022974	+	NA	NA	NA	NA	NA	NA	NA
AC064807.4	1.62263	0.519417	1	5	0	0	0	1	1	ENSG00000272024	NA	8	51950284	51950690	+	NA	NA	NA	NA	NA	NA	NA
AC064836.3	-0.910894	0.113451	0.327178	19	6	19	34	42	20	ENSG00000273456	NA	2	202374932	202375604	-	NA	NA	NA	NA	NA	NA	NA
AC064847.1	0.28132	0.82353	1	1	7	4	6	4	1	ENSG00000218682	NA	2	25856461	25856966	-	NA	NA	NA	NA	NA	NA	NA
AC064874.1	1.57352	0.203844	1	2	6	12	0	3	5	ENSG00000222007	NA	2	235773855	235783387	-	NA	NA	NA	NA	NA	NA	NA
AC066613.1	0.67507	0.201619	0.453885	25	31	40	7	35	32	ENSG00000259668	NA	15	51457286	51460582	+	NA	NA	NA	NA	NA	NA	NA
AC066613.2	2.06641	0.38105	1	0	0	8	0	3	0	ENSG00000259678	NA	15	51414097	51498833	+	NA	NA	NA	NA	NA	NA	NA
AC066615.1	-1.26939	0.754441	1	0	0	0	0	2	0	ENSG00000284540	NA	15	47133495	47134122	-	NA	NA	NA	NA	NA	NA	NA
AC067750.1	-0.293397	0.5459	0.764608	18	26	19	23	46	25	ENSG00000272631	NA	10	86749754	86756298	-	NA	NA	NA	NA	NA	NA	NA
AC067805.1	-0.81651	0.841083	1	0	0	0	0	0	1	ENSG00000259350	NA	15	88952683	88953460	+	NA	NA	NA	NA	NA	NA	NA
AC067817.1	-2.35115	0.34617	1	1	0	0	0	6	2	ENSG00000253586	NA	8	38799643	38802296	+	NA	NA	NA	NA	NA	NA	NA
AC067817.2	-0.490023	0.523645	1	8	9	5	10	17	10	ENSG00000253829	NA	8	38844866	38846439	-	NA	NA	NA	NA	NA	NA	NA
AC067838.1	1.72018	0.00364993	0.0330678	25	39	20	8	18	6	ENSG00000272338	NA	8	33360839	33361415	-	NA	NA	NA	NA	NA	NA	NA
[truncated: 26,900 more rows]
